# Supplementary material for: What are the Andean Colombian anurans? Empirical regionalization proposals vs. observed patterns of compositional dissimilarity
Source: PeerJ. 2023 Jun 13;11:e15217. doi: 10.7717/peerj.15217 (PMC10274619; doi:10.7717/peerj.15217)
Supplement: Supplemental Information 5 [file peerj-11-15217-s005.csv]

	sp_cor_cod	sp_cor	genus_cor	species_co	family_cor	sp_or	genus_or	species_or	Family	Scientific	x	y	Fuente	Elevation	Region	Subregion	group
3	allobates_femoralis	Allobates femoralis	Allobates	femoralis	Aromobatidae	allobates femoralis	Allobates	femoralis	Aromobatidae	Allobates femoralis (Boulenger, 1884)	-75.611569	1.635106	Lit_search	350	COR	COR_ori	b400
4	allobates_femoralis	Allobates femoralis	Allobates	femoralis	Aromobatidae	allobates femoralis	Allobates	femoralis	Aromobatidae	Allobates femoralis (Boulenger, 1884)	-73.766129	3.991663	Lit_search	537	COR	COR_ori	b600
5	allobates_femoralis	Allobates femoralis	Allobates	femoralis	Aromobatidae	allobates femoralis	Allobates	femoralis	Aromobatidae	Allobates femoralis (Boulenger, 1884)	-73.68251	4.16592	Lit_search	1193	COR	COR_ori	b1200
10	allobates_juanii	Allobates juanii	Allobates	juanii	Aromobatidae	allobates juanii	Allobates	juanii	Aromobatidae	Allobates juanii (Morales, 1994)	-73.661122	4.151248	Lit_search	670	COR	COR_ori	b800
11	allobates_juanii	Allobates juanii	Allobates	juanii	Aromobatidae	allobates juanii	Allobates	juanii	Aromobatidae	Allobates juanii (Morales, 1994)	-73.610888	4.26828	Lit_search	1009	COR	COR_ori	b1200
12	allobates_juanii	Allobates juanii	Allobates	juanii	Aromobatidae	allobates juanii	Allobates	juanii	Aromobatidae	Allobates juanii (Morales, 1994)	-73.595468	4.264584	Lit_search	738	COR	COR_ori	b800
13	allobates_juanii	Allobates juanii	Allobates	juanii	Aromobatidae	allobates juanii	Allobates	juanii	Aromobatidae	Allobates juanii (Morales, 1994)	-73.63769	4.151382	Lit_search	468	COR	COR_ori	b600
14	allobates_juanii	Allobates juanii	Allobates	juanii	Aromobatidae	allobates juanii	Allobates	juanii	Aromobatidae	Allobates juanii (Morales, 1994)	-73.621876	4.177916	Lit_search	428	COR	COR_ori	b600
15	allobates_juanii	Allobates juanii	Allobates	juanii	Aromobatidae	allobates juanii	Allobates	juanii	Aromobatidae	Allobates juanii (Morales, 1994)	-73.653987	4.15889	Lit_search	624	COR	COR_ori	b800
16	allobates_juanii	Allobates juanii	Allobates	juanii	Aromobatidae	allobates juanii	Allobates	juanii	Aromobatidae	Allobates juanii (Morales, 1994)	-73.724144	4.076521	Lit_search	598	COR	COR_ori	b600
17	allobates_juanii	Allobates juanii	Allobates	juanii	Aromobatidae	allobates juanii	Allobates	juanii	Aromobatidae	Allobates juanii (Morales, 1994)	-73.802676	3.998067	Lit_search	760	COR	COR_ori	b800
18	allobates_juanii	Allobates juanii	Allobates	juanii	Aromobatidae	allobates juanii	Allobates	juanii	Aromobatidae	Allobates juanii (Morales, 1994)	-73.649195	4.210563	Lit_search	597	COR	COR_ori	b600
19	allobates_juanii	Allobates juanii	Allobates	juanii	Aromobatidae	allobates juanii	Allobates	juanii	Aromobatidae	Allobates juanii (Morales, 1994)	-73.59999	4.28338	Lit_search	959	COR	COR_ori	b1000
20	allobates_juanii	Allobates juanii	Allobates	juanii	Aromobatidae	allobates juanii	Allobates	juanii	Aromobatidae	Allobates juanii (Morales, 1994)	-73.366725	4.521317	Lit_search	641	COR	COR_ori	b800
21	allobates_juanii	Allobates juanii	Allobates	juanii	Aromobatidae	allobates juanii	Allobates	juanii	Aromobatidae	Allobates juanii (Morales, 1994)	-73.690164	3.827834	Lit_search	419	COR	COR_ori	b600
22	allobates_juanii	Allobates juanii	Allobates	juanii	Aromobatidae	allobates juanii	Allobates	juanii	Aromobatidae	Allobates juanii (Morales, 1994)	-73.103869	5.031048	Lit_search	1106	COR	COR_ori	b1200
23	allobates_juanii	Allobates juanii	Allobates	juanii	Aromobatidae	allobates juanii	Allobates	juanii	Aromobatidae	Allobates juanii (Morales, 1994)	-73.180831	4.837075	Lit_search	531	COR	COR_ori	b600
24	allobates_juanii	Allobates juanii	Allobates	juanii	Aromobatidae	allobates juanii	Allobates	juanii	Aromobatidae	Allobates juanii (Morales, 1994)	-72.556744	5.185229	Lit_search	336	COR	COR_ori	b400
38	allobates_niputidea	Allobates niputidea	Allobates	niputidea	Aromobatidae	allobates niputidea	Allobates	niputidea	Aromobatidae	Allobates niputidea Grant, Acosta & Rada, 2007	-74.774617	5.677472	Lit_search	213	CC	CC_ori	b400
39	allobates_niputidea	Allobates niputidea	Allobates	niputidea	Aromobatidae	allobates niputidea	Allobates	niputidea	Aromobatidae	Allobates niputidea Grant, Acosta & Rada, 2007	-74.334297	5.857218	Lit_search	288	COR	COR_occ	b400
40	allobates_niputidea	Allobates niputidea	Allobates	niputidea	Aromobatidae	allobates niputidea	Allobates	niputidea	Aromobatidae	Allobates niputidea Grant, Acosta & Rada, 2007	-73.948376	6.315202	Lit_search	154	COR	COR_occ	b200
41	allobates_niputidea	Allobates niputidea	Allobates	niputidea	Aromobatidae	allobates niputidea	Allobates	niputidea	Aromobatidae	Allobates niputidea Grant, Acosta & Rada, 2007	-73.952185	6.645655	Lit_search	151	COR	COR_occ	b200
42	allobates_niputidea	Allobates niputidea	Allobates	niputidea	Aromobatidae	allobates niputidea	Allobates	niputidea	Aromobatidae	Allobates niputidea Grant, Acosta & Rada, 2007	-74.18776	5.81786	Lit_search	813	COR	COR_occ	b1000
43	allobates_niputidea	Allobates niputidea	Allobates	niputidea	Aromobatidae	allobates niputidea	Allobates	niputidea	Aromobatidae	Allobates niputidea Grant, Acosta & Rada, 2007	-74.540532	6.270027	Lit_search	121	CC	CC_ori	b200
44	allobates_niputidea	Allobates niputidea	Allobates	niputidea	Aromobatidae	allobates niputidea	Allobates	niputidea	Aromobatidae	Allobates niputidea Grant, Acosta & Rada, 2007	-74.661868	6.198868	Lit_search	350	CC	CC_ori	b400
45	allobates_niputidea	Allobates niputidea	Allobates	niputidea	Aromobatidae	allobates niputidea	Allobates	niputidea	Aromobatidae	Allobates niputidea Grant, Acosta & Rada, 2007	-73.359722	7.4275	Lit_search	130	COR	COR_occ	b200
46	allobates_niputidea	Allobates niputidea	Allobates	niputidea	Aromobatidae	allobates niputidea	Allobates	niputidea	Aromobatidae	Allobates niputidea Grant, Acosta & Rada, 2007	-74.148333	5.545833	Lit_search	676	COR	COR_occ	b800
47	allobates_niputidea	Allobates niputidea	Allobates	niputidea	Aromobatidae	allobates niputidea	Allobates	niputidea	Aromobatidae	Allobates niputidea Grant, Acosta & Rada, 2007	-73.561389	7.286389	Lit_search	170	COR	COR_occ	b200
48	aromobates_saltuensis	Aromobates saltuensis	Aromobates	saltuensis	Aromobatidae	aromobates saltuensis	Aromobates	saltuensis	Aromobatidae	Aromobates saltuensis (Rivero, 1978)	-73.389	8.2304	Lit_search	1592	COR	COR_ori	b1600
49	aromobates_saltuensis	Aromobates saltuensis	Aromobates	saltuensis	Aromobatidae	aromobates saltuensis	Aromobates	saltuensis	Aromobatidae	Aromobates saltuensis (Rivero, 1978)	-72.896	8.1326	Lit_search	1090	COR	COR_ori	b1200
50	aromobates_saltuensis	Aromobates saltuensis	Aromobates	saltuensis	Aromobatidae	aromobates saltuensis	Aromobates	saltuensis	Aromobatidae	Aromobates saltuensis (Rivero, 1978)	-72.1879	6.879	Lit_search	1579	COR	COR_ori	b1600
51	aromobates_saltuensis	Aromobates saltuensis	Aromobates	saltuensis	Aromobatidae	aromobates saltuensis	Aromobates	saltuensis	Aromobatidae	Aromobates saltuensis (Rivero, 1978)	-73.3844	8.3931	Lit_search	1335	COR	COR_ori	b1400
52	aromobates_saltuensis	Aromobates saltuensis	Aromobates	saltuensis	Aromobatidae	aromobates saltuensis	Aromobates	saltuensis	Aromobatidae	Aromobates saltuensis (Rivero, 1978)	-73.4167	8.3166	Lit_search	1617	COR	COR_occ	b1800
53	rheobates_palmatus	Rheobates palmatus	Rheobates	palmatus	Aromobatidae	rheobates palmatus	Rheobates	palmatus	Aromobatidae	Rheobates palmatus (Werner, 1899)	-75.633347	6.094317	Lit_search	1739	CC	CC_occ	b1800
54	rheobates_palmatus	Rheobates palmatus	Rheobates	palmatus	Aromobatidae	rheobates palmatus	Rheobates	palmatus	Aromobatidae	Rheobates palmatus (Werner, 1899)	-75.419069	6.961969	Lit_search	2242	CC	CC_occ	b2400
55	rheobates_palmatus	Rheobates palmatus	Rheobates	palmatus	Aromobatidae	rheobates palmatus	Rheobates	palmatus	Aromobatidae	Rheobates palmatus (Werner, 1899)	-74.324624	4.388418	Lit_search	1887	COR	COR_occ	b2000
56	rheobates_palmatus	Rheobates palmatus	Rheobates	palmatus	Aromobatidae	rheobates palmatus	Rheobates	palmatus	Aromobatidae	Rheobates palmatus (Werner, 1899)	-74.296432	4.576585	Lit_search	2401	COR	COR_occ	b2600
57	rheobates_palmatus	Rheobates palmatus	Rheobates	palmatus	Aromobatidae	rheobates palmatus	Rheobates	palmatus	Aromobatidae	Rheobates palmatus (Werner, 1899)	-74.072092	4.710989	Lit_search	2553	COR	COR_occ	b2600
58	rheobates_palmatus	Rheobates palmatus	Rheobates	palmatus	Aromobatidae	rheobates palmatus	Rheobates	palmatus	Aromobatidae	Rheobates palmatus (Werner, 1899)	-73.922968	4.528659	Lit_search	1929	COR	COR_ori	b2000
59	rheobates_palmatus	Rheobates palmatus	Rheobates	palmatus	Aromobatidae	rheobates palmatus	Rheobates	palmatus	Aromobatidae	Rheobates palmatus (Werner, 1899)	-73.895359	4.486748	Lit_search	1891	COR	COR_ori	b2000
60	rheobates_palmatus	Rheobates palmatus	Rheobates	palmatus	Aromobatidae	rheobates palmatus	Rheobates	palmatus	Aromobatidae	Rheobates palmatus (Werner, 1899)	-74.082334	4.753136	Lit_search	2557	COR	COR_occ	b2600
61	rheobates_palmatus	Rheobates palmatus	Rheobates	palmatus	Aromobatidae	rheobates palmatus	Rheobates	palmatus	Aromobatidae	Rheobates palmatus (Werner, 1899)	-74.005556	4.583333	Lit_search	3369	COR	COR_occ	b3400
62	rheobates_palmatus	Rheobates palmatus	Rheobates	palmatus	Aromobatidae	rheobates palmatus	Rheobates	palmatus	Aromobatidae	Rheobates palmatus (Werner, 1899)	-73.863183	4.32998	Lit_search	1461	COR	COR_ori	b1600
63	rheobates_palmatus	Rheobates palmatus	Rheobates	palmatus	Aromobatidae	rheobates palmatus	Rheobates	palmatus	Aromobatidae	Rheobates palmatus (Werner, 1899)	-74.298313	4.402511	Lit_search	2342	COR	COR_occ	b2400
64	rheobates_palmatus	Rheobates palmatus	Rheobates	palmatus	Aromobatidae	rheobates palmatus	Rheobates	palmatus	Aromobatidae	Rheobates palmatus (Werner, 1899)	-74.3493	4.606737	Lit_search	1346	COR	COR_occ	b1400
65	rheobates_palmatus	Rheobates palmatus	Rheobates	palmatus	Aromobatidae	rheobates palmatus	Rheobates	palmatus	Aromobatidae	Rheobates palmatus (Werner, 1899)	-74.343409	4.593639	Lit_search	1617	COR	COR_occ	b1800
66	rheobates_palmatus	Rheobates palmatus	Rheobates	palmatus	Aromobatidae	rheobates palmatus	Rheobates	palmatus	Aromobatidae	Rheobates palmatus (Werner, 1899)	-74.49081	5.345645	Lit_search	1270	COR	COR_occ	b1400
67	rheobates_palmatus	Rheobates palmatus	Rheobates	palmatus	Aromobatidae	rheobates palmatus	Rheobates	palmatus	Aromobatidae	Rheobates palmatus (Werner, 1899)	-74.437772	4.874268	Lit_search	2208	COR	COR_occ	b2400
68	rheobates_palmatus	Rheobates palmatus	Rheobates	palmatus	Aromobatidae	rheobates palmatus	Rheobates	palmatus	Aromobatidae	Rheobates palmatus (Werner, 1899)	-73.68251	4.16592	Lit_search	1193	COR	COR_ori	b1200
69	rheobates_palmatus	Rheobates palmatus	Rheobates	palmatus	Aromobatidae	rheobates palmatus	Rheobates	palmatus	Aromobatidae	Rheobates palmatus (Werner, 1899)	-74.669435	3.020613	Lit_search	1428	COR	COR_ori	b1600
70	rheobates_palmatus	Rheobates palmatus	Rheobates	palmatus	Aromobatidae	rheobates palmatus	Rheobates	palmatus	Aromobatidae	Rheobates palmatus (Werner, 1899)	-72.970517	6.474867	Lit_search	1684	COR	COR_occ	b1800
71	rheobates_palmatus	Rheobates palmatus	Rheobates	palmatus	Aromobatidae	rheobates palmatus	Rheobates	palmatus	Aromobatidae	Rheobates palmatus (Werner, 1899)	-73.671864	6.00915	Lit_search	2081	COR	COR_occ	b2200
72	rheobates_palmatus	Rheobates palmatus	Rheobates	palmatus	Aromobatidae	rheobates palmatus	Rheobates	palmatus	Aromobatidae	Rheobates palmatus (Werner, 1899)	-73.13412	6.554824	Lit_search	1115	COR	COR_occ	b1200
73	rheobates_palmatus	Rheobates palmatus	Rheobates	palmatus	Aromobatidae	rheobates palmatus	Rheobates	palmatus	Aromobatidae	Rheobates palmatus (Werner, 1899)	-73.365046	5.082453	Lit_search	1654	COR	COR_ori	b1800
74	rheobates_palmatus	Rheobates palmatus	Rheobates	palmatus	Aromobatidae	rheobates palmatus	Rheobates	palmatus	Aromobatidae	Rheobates palmatus (Werner, 1899)	-73.143061	5.196395	Lit_search	1521	COR	COR_ori	b1600
75	rheobates_palmatus	Rheobates palmatus	Rheobates	palmatus	Aromobatidae	rheobates palmatus	Rheobates	palmatus	Aromobatidae	Rheobates palmatus (Werner, 1899)	-73.57359	5.875987	Lit_search	1674	COR	COR_occ	b1800
76	rheobates_palmatus	Rheobates palmatus	Rheobates	palmatus	Aromobatidae	rheobates palmatus	Rheobates	palmatus	Aromobatidae	Rheobates palmatus (Werner, 1899)	-73.25	5.933333	Lit_search	2245	COR	COR_occ	b2400
77	rheobates_palmatus	Rheobates palmatus	Rheobates	palmatus	Aromobatidae	rheobates palmatus	Rheobates	palmatus	Aromobatidae	Rheobates palmatus (Werner, 1899)	-73.93341	5.730498	Lit_search	1255	COR	COR_occ	b1400
78	rheobates_palmatus	Rheobates palmatus	Rheobates	palmatus	Aromobatidae	rheobates palmatus	Rheobates	palmatus	Aromobatidae	Rheobates palmatus (Werner, 1899)	-74.17997	4.534461	Lit_search	3117	COR	COR_occ	b3200
79	rheobates_palmatus	Rheobates palmatus	Rheobates	palmatus	Aromobatidae	rheobates palmatus	Rheobates	palmatus	Aromobatidae	Rheobates palmatus (Werner, 1899)	-74.259334	4.485011	Lit_search	2577	COR	COR_occ	b2600
80	rheobates_palmatus	Rheobates palmatus	Rheobates	palmatus	Aromobatidae	rheobates palmatus	Rheobates	palmatus	Aromobatidae	Rheobates palmatus (Werner, 1899)	-73.74993	6.08334	Lit_search	2008	COR	COR_occ	b2200
81	rheobates_palmatus	Rheobates palmatus	Rheobates	palmatus	Aromobatidae	rheobates palmatus	Rheobates	palmatus	Aromobatidae	Rheobates palmatus (Werner, 1899)	-73.147465	6.28595	Lit_search	1278	COR	COR_occ	b1400
82	rheobates_palmatus	Rheobates palmatus	Rheobates	palmatus	Aromobatidae	rheobates palmatus	Rheobates	palmatus	Aromobatidae	Rheobates palmatus (Werner, 1899)	-73.241843	6.356618	Lit_search	1497	COR	COR_occ	b1600
83	rheobates_palmatus	Rheobates palmatus	Rheobates	palmatus	Aromobatidae	rheobates palmatus	Rheobates	palmatus	Aromobatidae	Rheobates palmatus (Werner, 1899)	-73.344306	5.945605	Lit_search	1892	COR	COR_occ	b2000
84	rheobates_palmatus	Rheobates palmatus	Rheobates	palmatus	Aromobatidae	rheobates palmatus	Rheobates	palmatus	Aromobatidae	Rheobates palmatus (Werner, 1899)	-72.966757	7.20183	Lit_search	1866	COR	COR_occ	b2000
85	rheobates_palmatus	Rheobates palmatus	Rheobates	palmatus	Aromobatidae	rheobates palmatus	Rheobates	palmatus	Aromobatidae	Rheobates palmatus (Werner, 1899)	-74.464018	4.761738	Lit_search	1671	COR	COR_occ	b1800
86	rheobates_palmatus	Rheobates palmatus	Rheobates	palmatus	Aromobatidae	rheobates palmatus	Rheobates	palmatus	Aromobatidae	Rheobates palmatus (Werner, 1899)	-75.426844	4.441792	Lit_search	1817	CC	CC_ori	b2000
87	rheobates_palmatus	Rheobates palmatus	Rheobates	palmatus	Aromobatidae	rheobates palmatus	Rheobates	palmatus	Aromobatidae	Rheobates palmatus (Werner, 1899)	-75.028413	6.291211	Lit_search	1002	CC	CC_ori	b1200
88	rheobates_palmatus	Rheobates palmatus	Rheobates	palmatus	Aromobatidae	rheobates palmatus	Rheobates	palmatus	Aromobatidae	Rheobates palmatus (Werner, 1899)	-73.946686	4.405637	Lit_search	1694	COR	COR_ori	b1800
89	rheobates_palmatus	Rheobates palmatus	Rheobates	palmatus	Aromobatidae	rheobates palmatus	Rheobates	palmatus	Aromobatidae	Rheobates palmatus (Werner, 1899)	-73.811074	4.217553	Lit_search	1136	COR	COR_ori	b1200
90	rheobates_palmatus	Rheobates palmatus	Rheobates	palmatus	Aromobatidae	rheobates palmatus	Rheobates	palmatus	Aromobatidae	Rheobates palmatus (Werner, 1899)	-75.707288	1.671858	Lit_search	1332	COR	COR_ori	b1400
91	rheobates_palmatus	Rheobates palmatus	Rheobates	palmatus	Aromobatidae	rheobates palmatus	Rheobates	palmatus	Aromobatidae	Rheobates palmatus (Werner, 1899)	-74.737081	5.205118	Lit_search	205	CC	CC_ori	b400
92	rheobates_palmatus	Rheobates palmatus	Rheobates	palmatus	Aromobatidae	rheobates palmatus	Rheobates	palmatus	Aromobatidae	Rheobates palmatus (Werner, 1899)	-74.352509	5.582026	Lit_search	765	COR	COR_occ	b800
93	rheobates_palmatus	Rheobates palmatus	Rheobates	palmatus	Aromobatidae	rheobates palmatus	Rheobates	palmatus	Aromobatidae	Rheobates palmatus (Werner, 1899)	-73.562567	4.263082	Lit_search	484	COR	COR_ori	b600
94	rheobates_palmatus	Rheobates palmatus	Rheobates	palmatus	Aromobatidae	rheobates palmatus	Rheobates	palmatus	Aromobatidae	Rheobates palmatus (Werner, 1899)	-74.927056	5.579722	Lit_search	806	CC	CC_ori	b1000
95	rheobates_palmatus	Rheobates palmatus	Rheobates	palmatus	Aromobatidae	rheobates palmatus	Rheobates	palmatus	Aromobatidae	Rheobates palmatus (Werner, 1899)	-75.040833	5.525278	Lit_search	1579	CC	CC_ori	b1600
96	rheobates_palmatus	Rheobates palmatus	Rheobates	palmatus	Aromobatidae	rheobates palmatus	Rheobates	palmatus	Aromobatidae	Rheobates palmatus (Werner, 1899)	-74.949889	5.598972	Lit_search	818	CC	CC_ori	b1000
97	rheobates_palmatus	Rheobates palmatus	Rheobates	palmatus	Aromobatidae	rheobates palmatus	Rheobates	palmatus	Aromobatidae	Rheobates palmatus (Werner, 1899)	-73.446429	6.027467	Lit_search	1561	COR	COR_occ	b1600
98	rheobates_palmatus	Rheobates palmatus	Rheobates	palmatus	Aromobatidae	rheobates palmatus	Rheobates	palmatus	Aromobatidae	Rheobates palmatus (Werner, 1899)	-73.031104	5.890485	Lit_search	3410	COR	COR_occ	b3600
99	rheobates_palmatus	Rheobates palmatus	Rheobates	palmatus	Aromobatidae	rheobates palmatus	Rheobates	palmatus	Aromobatidae	Rheobates palmatus (Werner, 1899)	-74.130952	5.817716	Lit_search	828	COR	COR_occ	b1000
100	rheobates_palmatus	Rheobates palmatus	Rheobates	palmatus	Aromobatidae	rheobates palmatus	Rheobates	palmatus	Aromobatidae	Rheobates palmatus (Werner, 1899)	-73.052166	5.100025	Lit_search	1286	COR	COR_ori	b1400
101	rheobates_palmatus	Rheobates palmatus	Rheobates	palmatus	Aromobatidae	rheobates palmatus	Rheobates	palmatus	Aromobatidae	Rheobates palmatus (Werner, 1899)	-73.2725	4.848222	Lit_search	904	COR	COR_ori	b1000
102	rheobates_palmatus	Rheobates palmatus	Rheobates	palmatus	Aromobatidae	rheobates palmatus	Rheobates	palmatus	Aromobatidae	Rheobates palmatus (Werner, 1899)	-73.519444	5.635556	Lit_search	2151	COR	COR_occ	b2200
103	rheobates_palmatus	Rheobates palmatus	Rheobates	palmatus	Aromobatidae	rheobates palmatus	Rheobates	palmatus	Aromobatidae	Rheobates palmatus (Werner, 1899)	-75.67108	5.00942	Lit_search	1236	CC	CC_occ	b1400
104	rheobates_palmatus	Rheobates palmatus	Rheobates	palmatus	Aromobatidae	rheobates palmatus	Rheobates	palmatus	Aromobatidae	Rheobates palmatus (Werner, 1899)	-74.291944	4.920278	Lit_search	2315	COR	COR_occ	b2400
105	rheobates_palmatus	Rheobates palmatus	Rheobates	palmatus	Aromobatidae	rheobates palmatus	Rheobates	palmatus	Aromobatidae	Rheobates palmatus (Werner, 1899)	-74.416014	4.272793	Lit_search	1363	COR	COR_occ	b1400
106	rheobates_palmatus	Rheobates palmatus	Rheobates	palmatus	Aromobatidae	rheobates palmatus	Rheobates	palmatus	Aromobatidae	Rheobates palmatus (Werner, 1899)	-74.276618	4.691563	Lit_search	2542	COR	COR_occ	b2600
107	rheobates_palmatus	Rheobates palmatus	Rheobates	palmatus	Aromobatidae	rheobates palmatus	Rheobates	palmatus	Aromobatidae	Rheobates palmatus (Werner, 1899)	-74.283056	4.912778	Lit_search	2417	COR	COR_occ	b2600
108	rheobates_palmatus	Rheobates palmatus	Rheobates	palmatus	Aromobatidae	rheobates palmatus	Rheobates	palmatus	Aromobatidae	Rheobates palmatus (Werner, 1899)	-74.396782	4.39078	Lit_search	1402	COR	COR_occ	b1600
109	rheobates_palmatus	Rheobates palmatus	Rheobates	palmatus	Aromobatidae	rheobates palmatus	Rheobates	palmatus	Aromobatidae	Rheobates palmatus (Werner, 1899)	-73.359722	7.4275	Lit_search	130	COR	COR_occ	b200
110	rheobates_palmatus	Rheobates palmatus	Rheobates	palmatus	Aromobatidae	rheobates palmatus	Rheobates	palmatus	Aromobatidae	Rheobates palmatus (Werner, 1899)	-73.965095	5.859415	Lit_search	2187	COR	COR_occ	b2200
111	rheobates_palmatus	Rheobates palmatus	Rheobates	palmatus	Aromobatidae	rheobates palmatus	Rheobates	palmatus	Aromobatidae	Rheobates palmatus (Werner, 1899)	-73.297201	6.843668	Lit_search	1925	COR	COR_occ	b2000
112	rheobates_pseudopalmatus	Rheobates pseudopalmatus	Rheobates	pseudopalmatus	Aromobatidae	rheobates pseudopalmatus	Rheobates	pseudopalmatus	Aromobatidae	Rheobates pseudopalmatus (Rivero & Serna, 1995)	-75.073161	6.906448	Lit_search	1556	CC	CC_occ	b1600
113	rheobates_pseudopalmatus	Rheobates pseudopalmatus	Rheobates	pseudopalmatus	Aromobatidae	rheobates pseudopalmatus	Rheobates	pseudopalmatus	Aromobatidae	Rheobates pseudopalmatus (Rivero & Serna, 1995)	-75.02723	6.36725	Lit_search	1285	CC	CC_ori	b1400
114	rheobates_pseudopalmatus	Rheobates pseudopalmatus	Rheobates	pseudopalmatus	Aromobatidae	rheobates pseudopalmatus	Rheobates	pseudopalmatus	Aromobatidae	Rheobates pseudopalmatus (Rivero & Serna, 1995)	-75.0364	6.39128	Lit_search	1269	CC	CC_ori	b1400
115	rheobates_pseudopalmatus	Rheobates pseudopalmatus	Rheobates	pseudopalmatus	Aromobatidae	rheobates pseudopalmatus	Rheobates	pseudopalmatus	Aromobatidae	Rheobates pseudopalmatus (Rivero & Serna, 1995)	-74.91981	6.29817	Lit_search	1153	CC	CC_ori	b1200
116	rheobates_pseudopalmatus	Rheobates pseudopalmatus	Rheobates	pseudopalmatus	Aromobatidae	rheobates pseudopalmatus	Rheobates	pseudopalmatus	Aromobatidae	Rheobates pseudopalmatus (Rivero & Serna, 1995)	-75.04325	6.1575	Lit_search	1173	CC	CC_ori	b1200
117	rheobates_pseudopalmatus	Rheobates pseudopalmatus	Rheobates	pseudopalmatus	Aromobatidae	rheobates pseudopalmatus	Rheobates	pseudopalmatus	Aromobatidae	Rheobates pseudopalmatus (Rivero & Serna, 1995)	-75.04531	6.15829	Lit_search	1253	CC	CC_ori	b1400
118	rheobates_pseudopalmatus	Rheobates pseudopalmatus	Rheobates	pseudopalmatus	Aromobatidae	rheobates pseudopalmatus	Rheobates	pseudopalmatus	Aromobatidae	Rheobates pseudopalmatus (Rivero & Serna, 1995)	-75.04316	6.15763	Lit_search	1170	CC	CC_ori	b1200
119	rheobates_pseudopalmatus	Rheobates pseudopalmatus	Rheobates	pseudopalmatus	Aromobatidae	rheobates pseudopalmatus	Rheobates	pseudopalmatus	Aromobatidae	Rheobates pseudopalmatus (Rivero & Serna, 1995)	-75.033861	5.482278	Lit_search	1386	CC	CC_ori	b1400
120	amazophrynella_minuta	Amazophrynella minuta	Amazophrynella	minuta	Bufonidae	amazophrynella minuta	Amazophrynella	minuta	Bufonidae	Amazophrynella minuta (Melin, 1941)	-73.769877	3.880475	Lit_search	526	COR	COR_ori	b600
147	atelopus_farci	Atelopus farci	Atelopus	farci	Bufonidae	atelopus farci	Atelopus	farci	Bufonidae	Atelopus farci Lynch, 1993	-74.437772	4.876248	Lit_search	2231	COR	COR_occ	b2400
148	atelopus_galactogaster	Atelopus galactogaster	Atelopus	galactogaster	Bufonidae	atelopus galactogaster	Atelopus	galactogaster	Bufonidae	Atelopus galactogaster Rivero & Serna, 1991	-75.76468	7.172607	Lit_search	1591	COCC	COCC_ori	b1600
150	atelopus_guitarraensis	Atelopus guitarraensis	Atelopus	guitarraensis	Bufonidae	atelopus guitarraensis	Atelopus	guitarraensis	Bufonidae	Atelopus guitarraensis Osorno Ardila & Ruiz, 2001	-74.158056	3.954444	Lit_search	3415	COR	COR_ori	b3600
164	atelopus_lozanoi	Atelopus lozanoi	Atelopus	lozanoi	Bufonidae	atelopus lozanoi	Atelopus	lozanoi	Bufonidae	Atelopus lozanoi Osorno Ardila & Ruiz, 2001	-73.82253	4.71584	Lit_search	3607	COR	COR_ori	b3800
168	atelopus_mandingues	Atelopus mandingues	Atelopus	mandingues	Bufonidae	atelopus mandingues	Atelopus	mandingues	Bufonidae	Atelopus mandingues Osorno Ardila & Ruiz, 2001	-73.691083	4.726153	Lit_search	3293	COR	COR_ori	b3400
169	atelopus_marinkellei	Atelopus marinkellei	Atelopus	marinkellei	Bufonidae	atelopus marinkellei	Atelopus	marinkellei	Bufonidae	Atelopus marinkellei Cochran & Goin, 1970	-73.227422	5.358344	Lit_search	2561	COR	COR_ori	b2600
170	atelopus_minutulus	Atelopus minutulus	Atelopus	minutulus	Bufonidae	atelopus minutulus	Atelopus	minutulus	Bufonidae	Atelopus minutulus Ruiz, Hernández & Ardila, 1988	-73.807952	4.166576	Lit_search	1468	COR	COR_ori	b1600
171	atelopus_mittermeieri	Atelopus mittermeieri	Atelopus	mittermeieri	Bufonidae	atelopus mittermeieri	Atelopus	mittermeieri	Bufonidae	Atelopus mittermeieri Acosta, Rueda, Velasquez,Sánchéz y Peña, 2006	-73.112018	6.023802	Lit_search	2609	COR	COR_occ	b2800
172	atelopus_mittermeieri	Atelopus mittermeieri	Atelopus	mittermeieri	Bufonidae	atelopus mittermeieri	Atelopus	mittermeieri	Bufonidae	Atelopus mittermeieri Acosta, Rueda, Velasquez,Sánchéz y Peña, 2006	-73.147465	6.28595	Lit_search	1278	COR	COR_occ	b1400
173	atelopus_monohernandezii	Atelopus monohernandezii	Atelopus	monohernandezii	Bufonidae	atelopus monohernandezii	Atelopus	monohernandezii	Bufonidae	Atelopus monohernandezii Ardila, Osorno & Ruiz, 2002	-73.147465	6.28595	Lit_search	1278	COR	COR_occ	b1400
174	atelopus_muisca	Atelopus muisca	Atelopus	muisca	Bufonidae	atelopus muisca	Atelopus	muisca	Bufonidae	Atelopus muisca Rueda & Hoyos, 1991	-73.756383	4.58035	Lit_search	3580	COR	COR_ori	b3600
175	atelopus_muisca	Atelopus muisca	Atelopus	muisca	Bufonidae	atelopus muisca	Atelopus	muisca	Bufonidae	Atelopus muisca Rueda & Hoyos, 1991	-73.718333	4.609167	Lit_search	3096	COR	COR_ori	b3200
177	atelopus_nocturnus	Atelopus nocturnus	Atelopus	nocturnus	Bufonidae	atelopus nocturnus	Atelopus	nocturnus	Bufonidae	Atelopus nocturnus Bravo & Rivera, 2011	-75.1123	6.9807	Lit_search	1689	CC	CC_occ	b1800
178	atelopus_nocturnus	Atelopus nocturnus	Atelopus	nocturnus	Bufonidae	atelopus nocturnus	Atelopus	nocturnus	Bufonidae	Atelopus nocturnus Bravo & Rivera, 2011	-75.116667	6.983333	Lit_search	1745	CC	CC_occ	b1800
184	atelopus_pedimarmoratus	Atelopus pedimarmoratus	Atelopus	pedimarmoratus	Bufonidae	atelopus pedimarmoratus	Atelopus	pedimarmoratus	Bufonidae	Atelopus pedimarmoratus Rivero, 1963	-74.53331	5.05002	Lit_search	1690	COR	COR_occ	b1800
185	atelopus_pedimarmoratus	Atelopus pedimarmoratus	Atelopus	pedimarmoratus	Bufonidae	atelopus pedimarmoratus	Atelopus	pedimarmoratus	Bufonidae	Atelopus pedimarmoratus Rivero, 1963	-73.674018	4.622224	Lit_search	2777	COR	COR_ori	b2800
186	atelopus_petriruizi	Atelopus petriruizi	Atelopus	petriruizi	Bufonidae	atelopus petriruizi	Atelopus	petriruizi	Bufonidae	Atelopus petriruizi Ardila, 1999	-74.866667	2.833333	Lit_search	1818	COR	COR_ori	b2000
187	atelopus_petriruizi	Atelopus petriruizi	Atelopus	petriruizi	Bufonidae	atelopus petriruizi	Atelopus	petriruizi	Bufonidae	Atelopus petriruizi Ardila, 1999	-74.882811	2.696206	Lit_search	1286	COR	COR_ori	b1400
189	atelopus_quimbaya	Atelopus quimbaya	Atelopus	quimbaya	Bufonidae	atelopus quimbaya	Atelopus	quimbaya	Bufonidae	Atelopus quimbaya Ruiz & Osorno, 1994	-75.516667	4.683333	Lit_search	2534	CC	CC_occ	b2600
190	atelopus_quimbaya	Atelopus quimbaya	Atelopus	quimbaya	Bufonidae	atelopus quimbaya	Atelopus	quimbaya	Bufonidae	Atelopus quimbaya Ruiz & Osorno, 1994	-75.48674	4.64014	Lit_search	2371	CC	CC_occ	b2400
191	atelopus_sanjosei	Atelopus sanjosei	Atelopus	sanjosei	Bufonidae	atelopus sanjosei	Atelopus	sanjosei	Bufonidae	Atelopus sanjosei Rivero & Serna, 1989	-75.09937	7.20446	Lit_search	1039	CC	CC_occ	b1200
192	atelopus_sanjosei	Atelopus sanjosei	Atelopus	sanjosei	Bufonidae	atelopus sanjosei	Atelopus	sanjosei	Bufonidae	Atelopus sanjosei Rivero & Serna, 1989	-75.135278	6.981944	Lit_search	1728	CC	CC_occ	b1800
193	atelopus_sernai	Atelopus sernai	Atelopus	sernai	Bufonidae	atelopus sernai	Atelopus	sernai	Bufonidae	Atelopus sernai Ruiz & Osorno, 1994	-75.6625	6.360556	Lit_search	3067	CC	CC_occ	b3200
194	atelopus_simulatus	Atelopus simulatus	Atelopus	simulatus	Bufonidae	atelopus simulatus	Atelopus	simulatus	Bufonidae	Atelopus simulatus Ruiz & Osorno, 1994	-75.366667	4.6	Lit_search	3453	CC	CC_ori	b3600
197	atelopus_simulatus	Atelopus simulatus	Atelopus	simulatus	Bufonidae	atelopus simulatus	Atelopus	simulatus	Bufonidae	Atelopus simulatus Ruiz & Osorno, 1994	-75.387851	4.595715	Lit_search	3009	CC	CC_ori	b3200
199	atelopus_sonsonensis	Atelopus sonsonensis	Atelopus	sonsonensis	Bufonidae	atelopus sonsonensis	Atelopus	sonsonensis	Bufonidae	Atelopus sonsonensis Vélez & Ruiz, 1997	-75.10962	5.77681	Lit_search	1522	CC	CC_ori	b1600
205	atelopus_subornatus	Atelopus subornatus	Atelopus	subornatus	Bufonidae	atelopus subornatus	Atelopus	subornatus	Bufonidae	Atelopus subornatus Werner, 1899	-74.361823	4.345152	Lit_search	1720	COR	COR_occ	b1800
206	atelopus_subornatus	Atelopus subornatus	Atelopus	subornatus	Bufonidae	atelopus subornatus	Atelopus	subornatus	Bufonidae	Atelopus subornatus Werner, 1899	-74.259334	4.485011	Lit_search	2577	COR	COR_occ	b2600
207	atelopus_subornatus	Atelopus subornatus	Atelopus	subornatus	Bufonidae	atelopus subornatus	Atelopus	subornatus	Bufonidae	Atelopus subornatus Werner, 1899	-74.072092	4.710989	Lit_search	2553	COR	COR_occ	b2600
208	atelopus_subornatus	Atelopus subornatus	Atelopus	subornatus	Bufonidae	atelopus subornatus	Atelopus	subornatus	Bufonidae	Atelopus subornatus Werner, 1899	-74.609472	3.803528	Lit_search	2133	COR	COR_occ	b2200
209	atelopus_tamaense	Atelopus tamaense	Atelopus	tamaense	Bufonidae	atelopus tamaense	Atelopus	tamaense	Bufonidae	Atelopus tamaense La Marca, García Pérez, & Renjifo, 1990	-72.402269	7.390616	Lit_search	3167	COR	COR_ori	b3200
223	osornophryne_percrassa	Osornophryne percrassa	Osornophryne	percrassa	Bufonidae	osornophryne percrassa	Osornophryne	percrassa	Bufonidae	Osornophryne percrassa Ruiz & Hernández, 1976	-75.333333	5.083333	Lit_search	3463	CC	CC_ori	b3600
224	osornophryne_percrassa	Osornophryne percrassa	Osornophryne	percrassa	Bufonidae	osornophryne percrassa	Osornophryne	percrassa	Bufonidae	Osornophryne percrassa Ruiz & Hernández, 1976	-75.252222	5.725556	Lit_search	3102	CC	CC_occ	b3200
225	osornophryne_percrassa	Osornophryne percrassa	Osornophryne	percrassa	Bufonidae	osornophryne percrassa	Osornophryne	percrassa	Bufonidae	Osornophryne percrassa Ruiz & Hernández, 1976	-75.269658	5.390906	Lit_search	3415	CC	CC_occ	b3600
226	osornophryne_percrassa	Osornophryne percrassa	Osornophryne	percrassa	Bufonidae	osornophryne percrassa	Osornophryne	percrassa	Bufonidae	Osornophryne percrassa Ruiz & Hernández, 1976	-75.325653	5.1382	Lit_search	3446	CC	CC_occ	b3600
227	osornophryne_percrassa	Osornophryne percrassa	Osornophryne	percrassa	Bufonidae	osornophryne percrassa	Osornophryne	percrassa	Bufonidae	Osornophryne percrassa Ruiz & Hernández, 1976	-75.326242	5.136836	Lit_search	3438	CC	CC_occ	b3600
228	osornophryne_percrassa	Osornophryne percrassa	Osornophryne	percrassa	Bufonidae	osornophryne percrassa	Osornophryne	percrassa	Bufonidae	Osornophryne percrassa Ruiz & Hernández, 1976	-75.328961	5.124	Lit_search	3587	CC	CC_occ	b3600
229	osornophryne_percrassa	Osornophryne percrassa	Osornophryne	percrassa	Bufonidae	osornophryne percrassa	Osornophryne	percrassa	Bufonidae	Osornophryne percrassa Ruiz & Hernández, 1976	-75.326986	5.123778	Lit_search	3568	CC	CC_occ	b3600
230	osornophryne_percrassa	Osornophryne percrassa	Osornophryne	percrassa	Bufonidae	osornophryne percrassa	Osornophryne	percrassa	Bufonidae	Osornophryne percrassa Ruiz & Hernández, 1976	-75.327	5.113872	Lit_search	3609	CC	CC_ori	b3800
231	osornophryne_percrassa	Osornophryne percrassa	Osornophryne	percrassa	Bufonidae	osornophryne percrassa	Osornophryne	percrassa	Bufonidae	Osornophryne percrassa Ruiz & Hernández, 1976	-75.293161	5.085517	Lit_search	3864	CC	CC_ori	b4000
232	osornophryne_percrassa	Osornophryne percrassa	Osornophryne	percrassa	Bufonidae	osornophryne percrassa	Osornophryne	percrassa	Bufonidae	Osornophryne percrassa Ruiz & Hernández, 1976	-75.182222	5.079167	Lit_search	2277	CC	CC_ori	b2400
233	osornophryne_percrassa	Osornophryne percrassa	Osornophryne	percrassa	Bufonidae	osornophryne percrassa	Osornophryne	percrassa	Bufonidae	Osornophryne percrassa Ruiz & Hernández, 1976	-75.40685	4.321475	Lit_search	2538	CC	CC_ori	b2600
234	osornophryne_percrassa	Osornophryne percrassa	Osornophryne	percrassa	Bufonidae	osornophryne percrassa	Osornophryne	percrassa	Bufonidae	Osornophryne percrassa Ruiz & Hernández, 1976	-75.406631	4.320268	Lit_search	2498	CC	CC_ori	b2600
235	osornophryne_percrassa	Osornophryne percrassa	Osornophryne	percrassa	Bufonidae	osornophryne percrassa	Osornophryne	percrassa	Bufonidae	Osornophryne percrassa Ruiz & Hernández, 1976	-75.555278	4.503889	Lit_search	2693	CC	CC_occ	b2800
236	osornophryne_percrassa	Osornophryne percrassa	Osornophryne	percrassa	Bufonidae	osornophryne percrassa	Osornophryne	percrassa	Bufonidae	Osornophryne percrassa Ruiz & Hernández, 1976	-75.562222	4.47	Lit_search	3353	CC	CC_occ	b3400
237	osornophryne_percrassa	Osornophryne percrassa	Osornophryne	percrassa	Bufonidae	osornophryne percrassa	Osornophryne	percrassa	Bufonidae	Osornophryne percrassa Ruiz & Hernández, 1976	-75.559722	4.257778	Lit_search	3616	CC	CC_ori	b3800
238	osornophryne_percrassa	Osornophryne percrassa	Osornophryne	percrassa	Bufonidae	osornophryne percrassa	Osornophryne	percrassa	Bufonidae	Osornophryne percrassa Ruiz & Hernández, 1976	-75.718314	3.958358	Lit_search	3331	CC	CC_ori	b3400
239	osornophryne_percrassa	Osornophryne percrassa	Osornophryne	percrassa	Bufonidae	osornophryne percrassa	Osornophryne	percrassa	Bufonidae	Osornophryne percrassa Ruiz & Hernández, 1976	-75.82735	3.977731	Lit_search	3280	CC	CC_occ	b3400
261	rhaebo_glaberrimus	Rhaebo glaberrimus	Rhaebo	glaberrimus	Bufonidae	rhaebo glaberrimus	Rhaebo	glaberrimus	Bufonidae	Rhaebo glaberrimus (Günther, 1868)	-74.072092	4.710989	Lit_search	2553	COR	COR_occ	b2600
262	rhaebo_glaberrimus	Rhaebo glaberrimus	Rhaebo	glaberrimus	Bufonidae	rhaebo glaberrimus	Rhaebo	glaberrimus	Bufonidae	Rhaebo glaberrimus (Günther, 1868)	-73.534989	4.743647	Lit_search	1939	COR	COR_ori	b2000
263	rhaebo_glaberrimus	Rhaebo glaberrimus	Rhaebo	glaberrimus	Bufonidae	rhaebo glaberrimus	Rhaebo	glaberrimus	Bufonidae	Rhaebo glaberrimus (Günther, 1868)	-73.807952	4.166576	Lit_search	1468	COR	COR_ori	b1600
264	rhaebo_glaberrimus	Rhaebo glaberrimus	Rhaebo	glaberrimus	Bufonidae	rhaebo glaberrimus	Rhaebo	glaberrimus	Bufonidae	Rhaebo glaberrimus (Günther, 1868)	-73.319081	4.972354	Lit_search	1683	COR	COR_ori	b1800
265	rhaebo_glaberrimus	Rhaebo glaberrimus	Rhaebo	glaberrimus	Bufonidae	rhaebo glaberrimus	Rhaebo	glaberrimus	Bufonidae	Rhaebo glaberrimus (Günther, 1868)	-73.18328	4.81553	Lit_search	376	COR	COR_ori	b400
266	rhaebo_glaberrimus	Rhaebo glaberrimus	Rhaebo	glaberrimus	Bufonidae	rhaebo glaberrimus	Rhaebo	glaberrimus	Bufonidae	Rhaebo glaberrimus (Günther, 1868)	-73.296937	4.900843	Lit_search	1267	COR	COR_ori	b1400
267	rhaebo_glaberrimus	Rhaebo glaberrimus	Rhaebo	glaberrimus	Bufonidae	rhaebo glaberrimus	Rhaebo	glaberrimus	Bufonidae	Rhaebo glaberrimus (Günther, 1868)	-72.276021	5.649862	Lit_search	820	COR	COR_ori	b1000
268	rhaebo_glaberrimus	Rhaebo glaberrimus	Rhaebo	glaberrimus	Bufonidae	rhaebo glaberrimus	Rhaebo	glaberrimus	Bufonidae	Rhaebo glaberrimus (Günther, 1868)	-73.349854	4.508398	Lit_search	533	COR	COR_ori	b600
269	rhaebo_glaberrimus	Rhaebo glaberrimus	Rhaebo	glaberrimus	Bufonidae	rhaebo glaberrimus	Rhaebo	glaberrimus	Bufonidae	Rhaebo glaberrimus (Günther, 1868)	-73.3667	4.54997	Lit_search	673	COR	COR_ori	b800
270	rhaebo_glaberrimus	Rhaebo glaberrimus	Rhaebo	glaberrimus	Bufonidae	rhaebo glaberrimus	Rhaebo	glaberrimus	Bufonidae	Rhaebo glaberrimus (Günther, 1868)	-73.324368	4.765152	Lit_search	805	COR	COR_ori	b1000
271	rhaebo_glaberrimus	Rhaebo glaberrimus	Rhaebo	glaberrimus	Bufonidae	rhaebo glaberrimus	Rhaebo	glaberrimus	Bufonidae	Rhaebo glaberrimus (Günther, 1868)	-73.59999	4.28338	Lit_search	959	COR	COR_ori	b1000
272	rhaebo_haematiticus	Rhaebo haematiticus	Rhaebo	haematiticus	Bufonidae	rhaebo haematiticus	Rhaebo	haematiticus	Bufonidae	Rhaebo haematiticus (Cope, 1862)	-74.86247	6.895236	Lit_search	1204	CC	CC_occ	b1400
273	rhaebo_haematiticus	Rhaebo haematiticus	Rhaebo	haematiticus	Bufonidae	rhaebo haematiticus	Rhaebo	haematiticus	Bufonidae	Rhaebo haematiticus (Cope, 1862)	-75.143662	6.037533	Lit_search	1186	CC	CC_ori	b1200
274	rhaebo_haematiticus	Rhaebo haematiticus	Rhaebo	haematiticus	Bufonidae	rhaebo haematiticus	Rhaebo	haematiticus	Bufonidae	Rhaebo haematiticus (Cope, 1862)	-75.561006	6.207712	Lit_search	1618	CC	CC_occ	b1800
278	rhaebo_haematiticus	Rhaebo haematiticus	Rhaebo	haematiticus	Bufonidae	rhaebo haematiticus	Rhaebo	haematiticus	Bufonidae	Rhaebo haematiticus (Cope, 1862)	-75.93759	6.38645	Lit_search	1723	COCC	COCC_ori	b1800
285	rhaebo_haematiticus	Rhaebo haematiticus	Rhaebo	haematiticus	Bufonidae	rhaebo haematiticus	Rhaebo	haematiticus	Bufonidae	Rhaebo haematiticus (Cope, 1862)	-74.946667	5.347778	Lit_search	583	CC	CC_ori	b600
286	rhaebo_haematiticus	Rhaebo haematiticus	Rhaebo	haematiticus	Bufonidae	rhaebo haematiticus	Rhaebo	haematiticus	Bufonidae	Rhaebo haematiticus (Cope, 1862)	-74.951667	5.609444	Lit_search	654	CC	CC_ori	b800
287	rhaebo_haematiticus	Rhaebo haematiticus	Rhaebo	haematiticus	Bufonidae	rhaebo haematiticus	Rhaebo	haematiticus	Bufonidae	Rhaebo haematiticus (Cope, 1862)	-74.956666	5.610277	Lit_search	674	CC	CC_ori	b800
288	rhaebo_haematiticus	Rhaebo haematiticus	Rhaebo	haematiticus	Bufonidae	rhaebo haematiticus	Rhaebo	haematiticus	Bufonidae	Rhaebo haematiticus (Cope, 1862)	-74.782777	5.665277	Lit_search	188	CC	CC_ori	b200
290	rhaebo_haematiticus	Rhaebo haematiticus	Rhaebo	haematiticus	Bufonidae	rhaebo haematiticus	Rhaebo	haematiticus	Bufonidae	Rhaebo haematiticus (Cope, 1862)	-74.32054	5.82885	Lit_search	365	COR	COR_occ	b400
291	rhaebo_hypomelas	Rhaebo hypomelas	Rhaebo	hypomelas	Bufonidae	rhaebo hypomelas	Rhaebo	hypomelas	Bufonidae	Rhaebo hypomelas (Boulenger, 1913)	-75.879654	5.656421	Lit_search	1299	COCC	COCC_ori	b1400
292	rhaebo_hypomelas	Rhaebo hypomelas	Rhaebo	hypomelas	Bufonidae	rhaebo hypomelas	Rhaebo	hypomelas	Bufonidae	Rhaebo hypomelas (Boulenger, 1913)	-75.882128	5.299085	Lit_search	1497	COCC	COCC_ori	b1600
300	rhinella_alata	Rhinella alata	Rhinella	alata	Bufonidae	rhinella alata	Rhinella	alata	Bufonidae	Rhinella alata (Thominot, 1884)	-75.011862	6.327111	Lit_search	1048	CC	CC_ori	b1200
301	rhinella_alata	Rhinella alata	Rhinella	alata	Bufonidae	rhinella alata	Rhinella	alata	Bufonidae	Rhinella alata (Thominot, 1884)	-75.01176	6.32758	Lit_search	1031	CC	CC_ori	b1200
302	rhinella_alata	Rhinella alata	Rhinella	alata	Bufonidae	rhinella alata	Rhinella	alata	Bufonidae	Rhinella alata (Thominot, 1884)	-74.93102	6.27667	Lit_search	956	CC	CC_ori	b1000
303	rhinella_alata	Rhinella alata	Rhinella	alata	Bufonidae	rhinella alata	Rhinella	alata	Bufonidae	Rhinella alata (Thominot, 1884)	-75.03969	6.29231	Lit_search	994	CC	CC_ori	b1000
304	rhinella_alata	Rhinella alata	Rhinella	alata	Bufonidae	rhinella alata	Rhinella	alata	Bufonidae	Rhinella alata (Thominot, 1884)	-75.0364	6.39128	Lit_search	1269	CC	CC_ori	b1400
305	rhinella_alata	Rhinella alata	Rhinella	alata	Bufonidae	rhinella alata	Rhinella	alata	Bufonidae	Rhinella alata (Thominot, 1884)	-75.06698	6.30032	Lit_search	1039	CC	CC_ori	b1200
306	rhinella_alata	Rhinella alata	Rhinella	alata	Bufonidae	rhinella alata	Rhinella	alata	Bufonidae	Rhinella alata (Thominot, 1884)	-75.02555	6.38871	Lit_search	1267	CC	CC_ori	b1400
307	rhinella_alata	Rhinella alata	Rhinella	alata	Bufonidae	rhinella alata	Rhinella	alata	Bufonidae	Rhinella alata (Thominot, 1884)	-75.02723	6.36725	Lit_search	1285	CC	CC_ori	b1400
308	rhinella_alata	Rhinella alata	Rhinella	alata	Bufonidae	rhinella alata	Rhinella	alata	Bufonidae	Rhinella alata (Thominot, 1884)	-74.79362	6.18324	Lit_search	384	CC	CC_ori	b400
309	rhinella_alata	Rhinella alata	Rhinella	alata	Bufonidae	rhinella alata	Rhinella	alata	Bufonidae	Rhinella alata (Thominot, 1884)	-74.79362	6.18325	Lit_search	384	CC	CC_ori	b400
310	rhinella_alata	Rhinella alata	Rhinella	alata	Bufonidae	rhinella alata	Rhinella	alata	Bufonidae	Rhinella alata (Thominot, 1884)	-74.1933	6.1828	Lit_search	171	COR	COR_occ	b200
311	rhinella_alata	Rhinella alata	Rhinella	alata	Bufonidae	rhinella alata	Rhinella	alata	Bufonidae	Rhinella alata (Thominot, 1884)	-74.80183	6.19224	Lit_search	764	CC	CC_ori	b800
312	rhinella_alata	Rhinella alata	Rhinella	alata	Bufonidae	rhinella alata	Rhinella	alata	Bufonidae	Rhinella alata (Thominot, 1884)	-75.04108	6.15671	Lit_search	1135	CC	CC_ori	b1200
313	rhinella_alata	Rhinella alata	Rhinella	alata	Bufonidae	rhinella alata	Rhinella	alata	Bufonidae	Rhinella alata (Thominot, 1884)	-74.79308	6.18336	Lit_search	372	CC	CC_ori	b400
314	rhinella_beebei	Rhinella beebei	Rhinella	beebei	Bufonidae	rhinella beebei	Rhinella	beebei	Bufonidae	Rhinella beebei (Gallardo, 1965)	-73.73329	4.06666	Lit_search	556	COR	COR_ori	b600
315	rhinella_beebei	Rhinella beebei	Rhinella	beebei	Bufonidae	rhinella beebei	Rhinella	beebei	Bufonidae	Rhinella beebei (Gallardo, 1965)	-74.669435	3.020613	Lit_search	1428	COR	COR_ori	b1600
316	rhinella_beebei	Rhinella beebei	Rhinella	beebei	Bufonidae	rhinella beebei	Rhinella	beebei	Bufonidae	Rhinella beebei (Gallardo, 1965)	-73.610888	4.26828	Lit_search	1009	COR	COR_ori	b1200
317	rhinella_beebei	Rhinella beebei	Rhinella	beebei	Bufonidae	rhinella beebei	Rhinella	beebei	Bufonidae	Rhinella beebei (Gallardo, 1965)	-73.609918	4.164966	Lit_search	414	COR	COR_ori	b600
318	rhinella_beebei	Rhinella beebei	Rhinella	beebei	Bufonidae	rhinella beebei	Rhinella	beebei	Bufonidae	Rhinella beebei (Gallardo, 1965)	-72.400523	5.348903	Lit_search	358	COR	COR_ori	b400
319	rhinella_beebei	Rhinella beebei	Rhinella	beebei	Bufonidae	rhinella beebei	Rhinella	beebei	Bufonidae	Rhinella beebei (Gallardo, 1965)	-73.766129	3.991663	Lit_search	537	COR	COR_ori	b600
320	rhinella_cristinae	Rhinella cristinae	Rhinella	cristinae	Bufonidae	rhinella cristinae	Rhinella	cristinae	Bufonidae	Rhinella cristinae (Velez & Ruiz, 2002)	-75.707288	1.671858	Lit_search	1332	COR	COR_ori	b1400
322	rhinella_horribilis	Rhinella horribilis	Rhinella	horribilis	Bufonidae	rhinella horribilis	Rhinella	horribilis	Bufonidae	Rhinella horribilis (Wiegmann, 1833)	-75.581212	6.244203	Lit_search	1473	CC	CC_occ	b1600
323	rhinella_horribilis	Rhinella horribilis	Rhinella	horribilis	Bufonidae	rhinella horribilis	Rhinella	horribilis	Bufonidae	Rhinella horribilis (Wiegmann, 1833)	-73.863183	4.32998	Lit_search	1461	COR	COR_ori	b1600
328	rhinella_horribilis	Rhinella horribilis	Rhinella	horribilis	Bufonidae	rhinella horribilis	Rhinella	horribilis	Bufonidae	Rhinella horribilis (Wiegmann, 1833)	-75.040833	5.525278	Lit_search	1579	CC	CC_ori	b1600
329	rhinella_horribilis	Rhinella horribilis	Rhinella	horribilis	Bufonidae	rhinella horribilis	Rhinella	horribilis	Bufonidae	Rhinella horribilis (Wiegmann, 1833)	-75.6618	5.0666	Lit_search	1068	CC	CC_occ	b1200
330	rhinella_horribilis	Rhinella horribilis	Rhinella	horribilis	Bufonidae	rhinella horribilis	Rhinella	horribilis	Bufonidae	Rhinella horribilis (Wiegmann, 1833)	-74.34079	5.83752	Lit_search	247	COR	COR_occ	b400
332	rhinella_horribilis	Rhinella horribilis	Rhinella	horribilis	Bufonidae	rhinella horribilis	Rhinella	horribilis	Bufonidae	Rhinella horribilis (Wiegmann, 1833)	-74.32054	5.82885	Lit_search	365	COR	COR_occ	b400
333	rhinella_horribilis	Rhinella horribilis	Rhinella	horribilis	Bufonidae	rhinella horribilis	Rhinella	horribilis	Bufonidae	Rhinella horribilis (Wiegmann, 1833)	-73.586389	5.683056	Lit_search	2184	COR	COR_occ	b2200
334	rhinella_horribilis	Rhinella horribilis	Rhinella	horribilis	Bufonidae	rhinella horribilis	Rhinella	horribilis	Bufonidae	Rhinella horribilis (Wiegmann, 1833)	-73.527058	5.636499	Lit_search	2124	COR	COR_occ	b2200
335	rhinella_horribilis	Rhinella horribilis	Rhinella	horribilis	Bufonidae	rhinella horribilis	Rhinella	horribilis	Bufonidae	Rhinella horribilis (Wiegmann, 1833)	-74.62369	5.867591	Lit_search	155	COR	COR_occ	b200
336	rhinella_horribilis	Rhinella horribilis	Rhinella	horribilis	Bufonidae	rhinella horribilis	Rhinella	horribilis	Bufonidae	Rhinella horribilis (Wiegmann, 1833)	-73.147945	5.194048	Lit_search	1568	COR	COR_ori	b1600
337	rhinella_horribilis	Rhinella horribilis	Rhinella	horribilis	Bufonidae	rhinella horribilis	Rhinella	horribilis	Bufonidae	Rhinella horribilis (Wiegmann, 1833)	-75.601784	4.982074	Lit_search	1383	CC	CC_occ	b1400
338	rhinella_horribilis	Rhinella horribilis	Rhinella	horribilis	Bufonidae	rhinella horribilis	Rhinella	horribilis	Bufonidae	Rhinella horribilis (Wiegmann, 1833)	-75.618719	5.084963	Lit_search	1233	CC	CC_occ	b1400
339	rhinella_horribilis	Rhinella horribilis	Rhinella	horribilis	Bufonidae	rhinella horribilis	Rhinella	horribilis	Bufonidae	Rhinella horribilis (Wiegmann, 1833)	-74.66427	5.452711	Lit_search	175	COR	COR_occ	b200
340	rhinella_horribilis	Rhinella horribilis	Rhinella	horribilis	Bufonidae	rhinella horribilis	Rhinella	horribilis	Bufonidae	Rhinella horribilis (Wiegmann, 1833)	-73.965095	5.859415	Lit_search	2187	COR	COR_occ	b2200
341	rhinella_horribilis	Rhinella horribilis	Rhinella	horribilis	Bufonidae	rhinella horribilis	Rhinella	horribilis	Bufonidae	Rhinella horribilis (Wiegmann, 1833)	-73.85813	7.06734	Lit_search	83	COR	COR_occ	b200
342	rhinella_horribilis	Rhinella horribilis	Rhinella	horribilis	Bufonidae	rhinella horribilis	Rhinella	horribilis	Bufonidae	Rhinella horribilis (Wiegmann, 1833)	-72.989583	7.045667	Lit_search	2231	COR	COR_occ	b2400
343	rhinella_horribilis	Rhinella horribilis	Rhinella	horribilis	Bufonidae	rhinella horribilis	Rhinella	horribilis	Bufonidae	Rhinella horribilis (Wiegmann, 1833)	-74.787528	5.182694	Lit_search	279	CC	CC_ori	b400
344	rhinella_horribilis	Rhinella horribilis	Rhinella	horribilis	Bufonidae	rhinella horribilis	Rhinella	horribilis	Bufonidae	Rhinella horribilis (Wiegmann, 1833)	-74.863111	5.06675	Lit_search	272	CC	CC_ori	b400
345	rhinella_horribilis	Rhinella horribilis	Rhinella	horribilis	Bufonidae	rhinella horribilis	Rhinella	horribilis	Bufonidae	Rhinella horribilis (Wiegmann, 1833)	-74.621807	4.208231	Lit_search	357	COR	COR_occ	b400
346	rhinella_horribilis	Rhinella horribilis	Rhinella	horribilis	Bufonidae	rhinella horribilis	Rhinella	horribilis	Bufonidae	Rhinella horribilis (Wiegmann, 1833)	-75.483989	3.723834	Lit_search	858	CC	CC_ori	b1000
349	rhinella_horribilis	Rhinella horribilis	Rhinella	horribilis	Bufonidae	rhinella horribilis	Rhinella	horribilis	Bufonidae	Rhinella horribilis (Wiegmann, 1833)	-75.09676	6.13321	Lit_search	1711	CC	CC_ori	b1800
350	rhinella_horribilis	Rhinella horribilis	Rhinella	horribilis	Bufonidae	rhinella horribilis	Rhinella	horribilis	Bufonidae	Rhinella horribilis (Wiegmann, 1833)	-74.766667	5.666389	Lit_search	212	CC	CC_ori	b400
351	rhinella_humboldti	Rhinella humboldti	Rhinella	humboldti	Bufonidae	rhinella humboldti	Rhinella	humboldti	Bufonidae	Rhinella humboldti (Spix, 1824)	-75.581212	6.244203	Lit_search	1473	CC	CC_occ	b1600
352	rhinella_humboldti	Rhinella humboldti	Rhinella	humboldti	Bufonidae	rhinella humboldti	Rhinella	humboldti	Bufonidae	Rhinella humboldti (Spix, 1824)	-74.991464	5.413047	Lit_search	1458	CC	CC_ori	b1600
353	rhinella_humboldti	Rhinella humboldti	Rhinella	humboldti	Bufonidae	rhinella humboldti	Rhinella	humboldti	Bufonidae	Rhinella humboldti (Spix, 1824)	-74.361823	4.345152	Lit_search	1720	COR	COR_occ	b1800
354	rhinella_humboldti	Rhinella humboldti	Rhinella	humboldti	Bufonidae	rhinella humboldti	Rhinella	humboldti	Bufonidae	Rhinella humboldti (Spix, 1824)	-73.13135	8.26558	Lit_search	1300	COR	COR_ori	b1400
355	rhinella_humboldti	Rhinella humboldti	Rhinella	humboldti	Bufonidae	rhinella humboldti	Rhinella	humboldti	Bufonidae	Rhinella humboldti (Spix, 1824)	-72.785088	7.734425	Lit_search	1038	COR	COR_ori	b1200
356	rhinella_humboldti	Rhinella humboldti	Rhinella	humboldti	Bufonidae	rhinella humboldti	Rhinella	humboldti	Bufonidae	Rhinella humboldti (Spix, 1824)	-75.040833	5.525278	Lit_search	1579	CC	CC_ori	b1600
357	rhinella_humboldti	Rhinella humboldti	Rhinella	humboldti	Bufonidae	rhinella humboldti	Rhinella	humboldti	Bufonidae	Rhinella humboldti (Spix, 1824)	-74.774617	5.677472	Lit_search	213	CC	CC_ori	b400
358	rhinella_humboldti	Rhinella humboldti	Rhinella	humboldti	Bufonidae	rhinella humboldti	Rhinella	humboldti	Bufonidae	Rhinella humboldti (Spix, 1824)	-74.831111	5.645833	Lit_search	402	CC	CC_ori	b600
359	rhinella_humboldti	Rhinella humboldti	Rhinella	humboldti	Bufonidae	rhinella humboldti	Rhinella	humboldti	Bufonidae	Rhinella humboldti (Spix, 1824)	-74.4088	6.477755	Lit_search	98	CC	CC_ori	b200
360	rhinella_humboldti	Rhinella humboldti	Rhinella	humboldti	Bufonidae	rhinella humboldti	Rhinella	humboldti	Bufonidae	Rhinella humboldti (Spix, 1824)	-73.032927	5.826895	Lit_search	2533	COR	COR_occ	b2600
361	rhinella_humboldti	Rhinella humboldti	Rhinella	humboldti	Bufonidae	rhinella humboldti	Rhinella	humboldti	Bufonidae	Rhinella humboldti (Spix, 1824)	-74.66427	5.452711	Lit_search	175	COR	COR_occ	b200
362	rhinella_humboldti	Rhinella humboldti	Rhinella	humboldti	Bufonidae	rhinella humboldti	Rhinella	humboldti	Bufonidae	Rhinella humboldti (Spix, 1824)	-75.168794	3.232376	Lit_search	435	COR	COR_occ	b600
363	rhinella_humboldti	Rhinella humboldti	Rhinella	humboldti	Bufonidae	rhinella humboldti	Rhinella	humboldti	Bufonidae	Rhinella humboldti (Spix, 1824)	-74.800722	5.150278	Lit_search	279	CC	CC_ori	b400
364	rhinella_humboldti	Rhinella humboldti	Rhinella	humboldti	Bufonidae	rhinella humboldti	Rhinella	humboldti	Bufonidae	Rhinella humboldti (Spix, 1824)	-74.802861	5.149444	Lit_search	284	CC	CC_ori	b400
365	rhinella_humboldti	Rhinella humboldti	Rhinella	humboldti	Bufonidae	rhinella humboldti	Rhinella	humboldti	Bufonidae	Rhinella humboldti (Spix, 1824)	-74.802972	5.149194	Lit_search	284	CC	CC_ori	b400
366	rhinella_humboldti	Rhinella humboldti	Rhinella	humboldti	Bufonidae	rhinella humboldti	Rhinella	humboldti	Bufonidae	Rhinella humboldti (Spix, 1824)	-74.803139	5.148917	Lit_search	281	CC	CC_ori	b400
367	rhinella_humboldti	Rhinella humboldti	Rhinella	humboldti	Bufonidae	rhinella humboldti	Rhinella	humboldti	Bufonidae	Rhinella humboldti (Spix, 1824)	-74.804468	5.14756	Lit_search	290	CC	CC_ori	b400
368	rhinella_humboldti	Rhinella humboldti	Rhinella	humboldti	Bufonidae	rhinella humboldti	Rhinella	humboldti	Bufonidae	Rhinella humboldti (Spix, 1824)	-74.800189	5.15	Lit_search	287	CC	CC_ori	b400
369	rhinella_humboldti	Rhinella humboldti	Rhinella	humboldti	Bufonidae	rhinella humboldti	Rhinella	humboldti	Bufonidae	Rhinella humboldti (Spix, 1824)	-74.825972	5.062611	Lit_search	282	CC	CC_ori	b400
370	rhinella_humboldti	Rhinella humboldti	Rhinella	humboldti	Bufonidae	rhinella humboldti	Rhinella	humboldti	Bufonidae	Rhinella humboldti (Spix, 1824)	-74.826072	5.062691	Lit_search	282	CC	CC_ori	b400
371	rhinella_humboldti	Rhinella humboldti	Rhinella	humboldti	Bufonidae	rhinella humboldti	Rhinella	humboldti	Bufonidae	Rhinella humboldti (Spix, 1824)	-74.621807	4.208231	Lit_search	357	COR	COR_occ	b400
372	rhinella_humboldti	Rhinella humboldti	Rhinella	humboldti	Bufonidae	rhinella humboldti	Rhinella	humboldti	Bufonidae	Rhinella humboldti (Spix, 1824)	-74.886835	5.199505	Lit_search	476	CC	CC_ori	b600
373	rhinella_humboldti	Rhinella humboldti	Rhinella	humboldti	Bufonidae	rhinella humboldti	Rhinella	humboldti	Bufonidae	Rhinella humboldti (Spix, 1824)	-74.766667	5.666389	Lit_search	212	CC	CC_ori	b400
375	rhinella_macrorhina	Rhinella macrorhina	Rhinella	macrorhina	Bufonidae	rhinella macrorhina	Rhinella	macrorhina	Bufonidae	Rhinella macrorhina (Trueb, 1971)	-75.616305	7.320511	Lit_search	2013	COCC	COCC_ori	b2200
376	rhinella_nicefori	Rhinella nicefori	Rhinella	nicefori	Bufonidae	rhinella nicefori	Rhinella	nicefori	Bufonidae	Rhinella nicefori (Cochran & Goin, 1970)	-75.53633	6.88525	Lit_search	2732	CC	CC_occ	b2800
383	rhinella_rostrata	Rhinella rostrata	Rhinella	rostrata	Bufonidae	rhinella rostrata	Rhinella	rostrata	Bufonidae	Rhinella rostrata (Noble, 1920)	-75.315969	5.883692	Lit_search	2385	CC	CC_occ	b2400
384	rhinella_ruizi	Rhinella ruizi	Rhinella	ruizi	Bufonidae	rhinella ruizi	Rhinella	ruizi	Bufonidae	Rhinella ruizi (Grant, 1999)	-75.6625	6.360556	Lit_search	3067	CC	CC_occ	b3200
385	rhinella_ruizi	Rhinella ruizi	Rhinella	ruizi	Bufonidae	rhinella ruizi	Rhinella	ruizi	Bufonidae	Rhinella ruizi (Grant, 1999)	-75.581212	6.244203	Lit_search	1473	CC	CC_occ	b1600
386	rhinella_ruizi	Rhinella ruizi	Rhinella	ruizi	Bufonidae	rhinella ruizi	Rhinella	ruizi	Bufonidae	Rhinella ruizi (Grant, 1999)	-75.309798	5.712002	Lit_search	2491	CC	CC_occ	b2600
387	rhinella_sternosignata	Rhinella sternosignata	Rhinella	sternosignata	Bufonidae	rhinella sternosignata	Rhinella	sternosignata	Bufonidae	Rhinella sternosignata (Günther, 1859)	-74.991464	5.413047	Lit_search	1458	CC	CC_ori	b1600
388	rhinella_sternosignata	Rhinella sternosignata	Rhinella	sternosignata	Bufonidae	rhinella sternosignata	Rhinella	sternosignata	Bufonidae	Rhinella sternosignata (Günther, 1859)	-74.922042	5.328508	Lit_search	1013	CC	CC_ori	b1200
389	rhinella_sternosignata	Rhinella sternosignata	Rhinella	sternosignata	Bufonidae	rhinella sternosignata	Rhinella	sternosignata	Bufonidae	Rhinella sternosignata (Günther, 1859)	-74.361823	4.345152	Lit_search	1720	COR	COR_occ	b1800
390	rhinella_sternosignata	Rhinella sternosignata	Rhinella	sternosignata	Bufonidae	rhinella sternosignata	Rhinella	sternosignata	Bufonidae	Rhinella sternosignata (Günther, 1859)	-74.396782	4.39078	Lit_search	1402	COR	COR_occ	b1600
391	rhinella_sternosignata	Rhinella sternosignata	Rhinella	sternosignata	Bufonidae	rhinella sternosignata	Rhinella	sternosignata	Bufonidae	Rhinella sternosignata (Günther, 1859)	-74.531723	4.17645	Lit_search	1318	COR	COR_occ	b1400
392	rhinella_sternosignata	Rhinella sternosignata	Rhinella	sternosignata	Bufonidae	rhinella sternosignata	Rhinella	sternosignata	Bufonidae	Rhinella sternosignata (Günther, 1859)	-74.766667	5.666389	Lit_search	212	CC	CC_ori	b400
393	rhinella_sternosignata	Rhinella sternosignata	Rhinella	sternosignata	Bufonidae	rhinella sternosignata	Rhinella	sternosignata	Bufonidae	Rhinella sternosignata (Günther, 1859)	-75.866667	4.881944	Lit_search	918	CC	CC_occ	b1000
394	rhinella_sternosignata	Rhinella sternosignata	Rhinella	sternosignata	Bufonidae	rhinella sternosignata	Rhinella	sternosignata	Bufonidae	Rhinella sternosignata (Günther, 1859)	-74.774617	5.677472	Lit_search	213	CC	CC_ori	b400
395	rhinella_sternosignata	Rhinella sternosignata	Rhinella	sternosignata	Bufonidae	rhinella sternosignata	Rhinella	sternosignata	Bufonidae	Rhinella sternosignata (Günther, 1859)	-74.956666	5.610277	Lit_search	674	CC	CC_ori	b800
396	rhinella_sternosignata	Rhinella sternosignata	Rhinella	sternosignata	Bufonidae	rhinella sternosignata	Rhinella	sternosignata	Bufonidae	Rhinella sternosignata (Günther, 1859)	-74.805278	5.67	Lit_search	262	CC	CC_ori	b400
397	rhinella_sternosignata	Rhinella sternosignata	Rhinella	sternosignata	Bufonidae	rhinella sternosignata	Rhinella	sternosignata	Bufonidae	Rhinella sternosignata (Günther, 1859)	-74.944444	5.573333	Lit_search	495	CC	CC_ori	b600
398	rhinella_sternosignata	Rhinella sternosignata	Rhinella	sternosignata	Bufonidae	rhinella sternosignata	Rhinella	sternosignata	Bufonidae	Rhinella sternosignata (Günther, 1859)	-75.03327	5.60002	Lit_search	1416	CC	CC_ori	b1600
399	rhinella_sternosignata	Rhinella sternosignata	Rhinella	sternosignata	Bufonidae	rhinella sternosignata	Rhinella	sternosignata	Bufonidae	Rhinella sternosignata (Günther, 1859)	-74.946667	5.347778	Lit_search	583	CC	CC_ori	b600
400	rhinella_sternosignata	Rhinella sternosignata	Rhinella	sternosignata	Bufonidae	rhinella sternosignata	Rhinella	sternosignata	Bufonidae	Rhinella sternosignata (Günther, 1859)	-74.914444	5.395833	Lit_search	685	CC	CC_ori	b800
403	rhinella_truebae	Rhinella truebae	Rhinella	truebae	Bufonidae	rhinella truebae	Rhinella	truebae	Bufonidae	Rhinella truebae (Lynch & Renjifo, 1990)	-75.31635	5.88423	Lit_search	2389	CC	CC_occ	b2400
404	centrolene_acanthidiocephalum	Centrolene acanthidiocephalum	Centrolene	acanthidiocephalum	Centrolenidae	centrolene acanthidiocephalum	Centrolene	acanthidiocephalum	Centrolenidae	Centrolene acanthidiocephalum (Ruiz-Carranza & Lynch, 1989)	-73.1977	6.10728	Lit_search	1740	COR	COR_occ	b1800
405	centrolene_antioquiensis	Centrolene antioquiensis	Centrolene	antioquiensis	Centrolenidae	centrolene antioquiensis	Centrolene	antioquiensis	Centrolenidae	Centrolene antioquiensis (Noble, 1920)	-75.315969	5.883692	Lit_search	2385	CC	CC_occ	b2400
406	centrolene_antioquiensis	Centrolene antioquiensis	Centrolene	antioquiensis	Centrolenidae	centrolene antioquiensis	Centrolene	antioquiensis	Centrolenidae	Centrolene antioquiensis (Noble, 1920)	-75.252222	5.725556	Lit_search	3102	CC	CC_occ	b3200
407	centrolene_antioquiensis	Centrolene antioquiensis	Centrolene	antioquiensis	Centrolenidae	centrolene antioquiensis	Centrolene	antioquiensis	Centrolenidae	Centrolene antioquiensis (Noble, 1920)	-75.173277	5.4477	Lit_search	1827	CC	CC_ori	b2000
408	centrolene_antioquiensis	Centrolene antioquiensis	Centrolene	antioquiensis	Centrolenidae	centrolene antioquiensis	Centrolene	antioquiensis	Centrolenidae	Centrolene antioquiensis (Noble, 1920)	-75.063129	4.920956	Lit_search	1573	CC	CC_ori	b1600
409	centrolene_antioquiensis	Centrolene antioquiensis	Centrolene	antioquiensis	Centrolenidae	centrolene antioquiensis	Centrolene	antioquiensis	Centrolenidae	Centrolene antioquiensis (Noble, 1920)	-75.135278	6.981944	Lit_search	1728	CC	CC_occ	b1800
410	centrolene_antioquiensis	Centrolene antioquiensis	Centrolene	antioquiensis	Centrolenidae	centrolene antioquiensis	Centrolene	antioquiensis	Centrolenidae	Centrolene antioquiensis (Noble, 1920)	-75.112239	6.980557	Lit_search	1689	CC	CC_occ	b1800
411	centrolene_antioquiensis	Centrolene antioquiensis	Centrolene	antioquiensis	Centrolenidae	centrolene antioquiensis	Centrolene	antioquiensis	Centrolenidae	Centrolene antioquiensis (Noble, 1920)	-75.066667	5.083333	Lit_search	1761	CC	CC_ori	b1800
412	centrolene_antioquiensis	Centrolene antioquiensis	Centrolene	antioquiensis	Centrolenidae	centrolene antioquiensis	Centrolene	antioquiensis	Centrolenidae	Centrolene antioquiensis (Noble, 1920)	-75.4	4.516667	Lit_search	2275	CC	CC_ori	b2400
413	centrolene_antioquiensis	Centrolene antioquiensis	Centrolene	antioquiensis	Centrolenidae	centrolene antioquiensis	Centrolene	antioquiensis	Centrolenidae	Centrolene antioquiensis (Noble, 1920)	-75.555278	4.503889	Lit_search	2693	CC	CC_occ	b2800
416	centrolene_buckleyi	Centrolene buckleyi	Centrolene	buckleyi	Centrolenidae	centrolene buckleyi	Centrolene	buckleyi	Centrolenidae	Centrolene buckleyi (Boulenger, 1882)	-75.403375	4.599642	Lit_search	2842	CC	CC_ori	b3000
419	centrolene_buckleyi	Centrolene buckleyi	Centrolene	buckleyi	Centrolenidae	centrolene buckleyi	Centrolene	buckleyi	Centrolenidae	Centrolene buckleyi (Boulenger, 1882)	-75.252222	5.725556	Lit_search	3102	CC	CC_occ	b3200
420	centrolene_buckleyi	Centrolene buckleyi	Centrolene	buckleyi	Centrolenidae	centrolene buckleyi	Centrolene	buckleyi	Centrolenidae	Centrolene buckleyi (Boulenger, 1882)	-75.333333	5.083333	Lit_search	3463	CC	CC_ori	b3600
421	centrolene_buckleyi	Centrolene buckleyi	Centrolene	buckleyi	Centrolenidae	centrolene buckleyi	Centrolene	buckleyi	Centrolenidae	Centrolene buckleyi (Boulenger, 1882)	-75.31669	4.53332	Lit_search	2000	CC	CC_ori	b2000
422	centrolene_buckleyi	Centrolene buckleyi	Centrolene	buckleyi	Centrolenidae	centrolene buckleyi	Centrolene	buckleyi	Centrolenidae	Centrolene buckleyi (Boulenger, 1882)	-73.119011	6.019053	Lit_search	3061	COR	COR_occ	b3200
423	centrolene_buckleyi	Centrolene buckleyi	Centrolene	buckleyi	Centrolenidae	centrolene buckleyi	Centrolene	buckleyi	Centrolenidae	Centrolene buckleyi (Boulenger, 1882)	-74.069702	5.301222	Lit_search	2144	COR	COR_occ	b2200
424	centrolene_buckleyi	Centrolene buckleyi	Centrolene	buckleyi	Centrolenidae	centrolene buckleyi	Centrolene	buckleyi	Centrolenidae	Centrolene buckleyi (Boulenger, 1882)	-75.451389	5.091667	Lit_search	2638	CC	CC_occ	b2800
431	centrolene_daidalea	Centrolene daidalea	Centrolene	daidalea	Centrolenidae	centrolene daidaleum	Centrolene	daidaleum	Centrolenidae	Centrolene daidaleum (Ruiz & Lynch, 1991)	-74.437772	4.874268	Lit_search	2208	COR	COR_occ	b2400
432	centrolene_daidalea	Centrolene daidalea	Centrolene	daidalea	Centrolenidae	centrolene daidaleum	Centrolene	daidaleum	Centrolenidae	Centrolene daidaleum (Ruiz & Lynch, 1991)	-73.1977	6.10728	Lit_search	1740	COR	COR_occ	b1800
433	centrolene_daidalea	Centrolene daidalea	Centrolene	daidalea	Centrolenidae	centrolene daidaleum	Centrolene	daidaleum	Centrolenidae	Centrolene daidaleum (Ruiz & Lynch, 1991)	-73.147465	6.28595	Lit_search	1278	COR	COR_occ	b1400
434	centrolene_daidalea	Centrolene daidalea	Centrolene	daidalea	Centrolenidae	centrolene daidaleum	Centrolene	daidaleum	Centrolenidae	Centrolene daidaleum (Ruiz & Lynch, 1991)	-72.966757	7.20183	Lit_search	1866	COR	COR_occ	b2000
435	centrolene_daidalea	Centrolene daidalea	Centrolene	daidalea	Centrolenidae	centrolene daidaleum	Centrolene	daidaleum	Centrolenidae	Centrolene daidaleum (Ruiz & Lynch, 1991)	-73.400944	8.425028	Lit_search	1680	COR	COR_ori	b1800
436	centrolene_daidalea	Centrolene daidalea	Centrolene	daidalea	Centrolenidae	centrolene daidaleum	Centrolene	daidaleum	Centrolenidae	Centrolene daidaleum (Ruiz & Lynch, 1991)	-75.135278	5.865887	Lit_search	1411	CC	CC_ori	b1600
437	centrolene_daidalea	Centrolene daidalea	Centrolene	daidalea	Centrolenidae	centrolene daidaleum	Centrolene	daidaleum	Centrolenidae	Centrolene daidaleum (Ruiz & Lynch, 1991)	-73.25	8.246667	Lit_search	1672	COR	COR_ori	b1800
438	centrolene_geckoidea	Centrolene geckoidea	Centrolene	geckoidea	Centrolenidae	centrolene geckoideum	Centrolene	geckoideum	Centrolenidae	Centrolene geckoideum Jiménez de la Espada, 1872	-75.616305	7.320511	Lit_search	2013	COCC	COCC_ori	b2200
439	centrolene_geckoidea	Centrolene geckoidea	Centrolene	geckoidea	Centrolenidae	centrolene geckoideum	Centrolene	geckoideum	Centrolenidae	Centrolene geckoideum Jiménez de la Espada, 1872	-72.66787	5.303303	Lit_search	1712	COR	COR_ori	b1800
440	centrolene_geckoidea	Centrolene geckoidea	Centrolene	geckoidea	Centrolenidae	centrolene geckoideum	Centrolene	geckoideum	Centrolenidae	Centrolene geckoideum Jiménez de la Espada, 1872	-75.754293	1.757538	Lit_search	2027	COR	COR_ori	b2200
441	centrolene_geckoidea	Centrolene geckoidea	Centrolene	geckoidea	Centrolenidae	centrolene geckoideum	Centrolene	geckoideum	Centrolenidae	Centrolene geckoideum Jiménez de la Espada, 1872	-75.48028	4.4856	Lit_search	3360	CC	CC_ori	b3400
443	centrolene_geckoidea	Centrolene geckoidea	Centrolene	geckoidea	Centrolenidae	centrolene geckoideum	Centrolene	geckoideum	Centrolenidae	Centrolene geckoideum Jiménez de la Espada, 1872	-75.173277	5.4477	Lit_search	1827	CC	CC_ori	b2000
449	centrolene_hybrida	Centrolene hybrida	Centrolene	hybrida	Centrolenidae	centrolene hybrida	Centrolene	hybrida	Centrolenidae	Centrolene hybrida Ruiz & Lynch, 1991	-73.183333	5.083333	Lit_search	2391	COR	COR_ori	b2400
450	centrolene_hybrida	Centrolene hybrida	Centrolene	hybrida	Centrolenidae	centrolene hybrida	Centrolene	hybrida	Centrolenidae	Centrolene hybrida Ruiz & Lynch, 1991	-72.66787	5.303303	Lit_search	1712	COR	COR_ori	b1800
451	centrolene_hybrida	Centrolene hybrida	Centrolene	hybrida	Centrolenidae	centrolene hybrida	Centrolene	hybrida	Centrolenidae	Centrolene hybrida Ruiz & Lynch, 1991	-73.534989	4.743647	Lit_search	1939	COR	COR_ori	b2000
452	centrolene_hybrida	Centrolene hybrida	Centrolene	hybrida	Centrolenidae	centrolene hybrida	Centrolene	hybrida	Centrolenidae	Centrolene hybrida Ruiz & Lynch, 1991	-75.707288	1.671858	Lit_search	1332	COR	COR_ori	b1400
453	centrolene_hybrida	Centrolene hybrida	Centrolene	hybrida	Centrolenidae	centrolene hybrida	Centrolene	hybrida	Centrolenidae	Centrolene hybrida Ruiz & Lynch, 1991	-73.365046	5.082453	Lit_search	1654	COR	COR_ori	b1800
455	centrolene_medemi	Centrolene medemi	Centrolene	medemi	Centrolenidae	centrolene medemi	Centrolene	medemi	Centrolenidae	Centrolene medemi (Cochran & Goin, 1970)	-75.707288	1.671858	Lit_search	1332	COR	COR_ori	b1400
456	centrolene_medemi	Centrolene medemi	Centrolene	medemi	Centrolenidae	centrolene medemi	Centrolene	medemi	Centrolenidae	Centrolene medemi (Cochran & Goin, 1970)	-74.531723	4.17645	Lit_search	1318	COR	COR_occ	b1400
458	centrolene_medemi	Centrolene medemi	Centrolene	medemi	Centrolenidae	centrolene medemi	Centrolene	medemi	Centrolenidae	Centrolene medemi (Cochran & Goin, 1970)	-75.64842	1.77174	Lit_search	827	COR	COR_ori	b1000
459	centrolene_notosticta	Centrolene notosticta	Centrolene	notosticta	Centrolenidae	centrolene notostictum	Centrolene	notostictum	Centrolenidae	Centrolene notostictum Ruiz & Lynch, 1991	-72.989583	7.045667	Lit_search	2231	COR	COR_occ	b2400
460	centrolene_notosticta	Centrolene notosticta	Centrolene	notosticta	Centrolenidae	centrolene notostictum	Centrolene	notostictum	Centrolenidae	Centrolene notostictum Ruiz & Lynch, 1991	-73.1977	6.10728	Lit_search	1740	COR	COR_occ	b1800
461	centrolene_notosticta	Centrolene notosticta	Centrolene	notosticta	Centrolenidae	centrolene notostictum	Centrolene	notostictum	Centrolenidae	Centrolene notostictum Ruiz & Lynch, 1991	-73.21659	6.08334	Lit_search	1913	COR	COR_occ	b2000
462	centrolene_notosticta	Centrolene notosticta	Centrolene	notosticta	Centrolenidae	centrolene notostictum	Centrolene	notostictum	Centrolenidae	Centrolene notostictum Ruiz & Lynch, 1991	-73.116716	6.036398	Lit_search	2345	COR	COR_occ	b2400
463	centrolene_notosticta	Centrolene notosticta	Centrolene	notosticta	Centrolenidae	centrolene notostictum	Centrolene	notostictum	Centrolenidae	Centrolene notostictum Ruiz & Lynch, 1991	-72.966757	7.20183	Lit_search	1866	COR	COR_occ	b2000
464	centrolene_notosticta	Centrolene notosticta	Centrolene	notosticta	Centrolenidae	centrolene notostictum	Centrolene	notostictum	Centrolenidae	Centrolene notostictum Ruiz & Lynch, 1991	-73.57359	5.875987	Lit_search	1674	COR	COR_occ	b1800
467	centrolene_peristicta	Centrolene peristicta	Centrolene	peristicta	Centrolenidae	centrolene peristictum	Centrolene	peristictum	Centrolenidae	Centrolene peristictum (Lynch & Duellman, 1973)	-75.419069	6.961969	Lit_search	2242	CC	CC_occ	b2400
469	centrolene_petrophilum	Centrolene petrophilum	Centrolene	petrophilum	Centrolenidae	centrolene petrophilum	Centrolene	petrophilum	Centrolenidae	Centrolene petrophilum Ruiz & Lynch, 1991	-73.249781	4.858684	Lit_search	1083	COR	COR_ori	b1200
470	centrolene_petrophilum	Centrolene petrophilum	Centrolene	petrophilum	Centrolenidae	centrolene petrophilum	Centrolene	petrophilum	Centrolenidae	Centrolene petrophilum Ruiz & Lynch, 1991	-72.66787	5.303303	Lit_search	1712	COR	COR_ori	b1800
471	centrolene_petrophilum	Centrolene petrophilum	Centrolene	petrophilum	Centrolenidae	centrolene petrophilum	Centrolene	petrophilum	Centrolenidae	Centrolene petrophilum Ruiz & Lynch, 1991	-73.183333	5.083333	Lit_search	2391	COR	COR_ori	b2400
472	centrolene_petrophilum	Centrolene petrophilum	Centrolene	petrophilum	Centrolenidae	centrolene petrophilum	Centrolene	petrophilum	Centrolenidae	Centrolene petrophilum Ruiz & Lynch, 1991	-73.365046	5.082453	Lit_search	1654	COR	COR_ori	b1800
473	centrolene_quindianum	Centrolene quindianum	Centrolene	quindianum	Centrolenidae	centrolene quindianum	Centrolene	quindianum	Centrolenidae	Centrolene quindianum Ruiz & Lynch, 1995	-75.491667	5.1075	Lit_search	2111	CC	CC_occ	b2200
474	centrolene_quindianum	Centrolene quindianum	Centrolene	quindianum	Centrolenidae	centrolene quindianum	Centrolene	quindianum	Centrolenidae	Centrolene quindianum Ruiz & Lynch, 1995	-75.508889	5.109167	Lit_search	1793	CC	CC_occ	b1800
475	centrolene_quindianum	Centrolene quindianum	Centrolene	quindianum	Centrolenidae	centrolene quindianum	Centrolene	quindianum	Centrolenidae	Centrolene quindianum Ruiz & Lynch, 1995	-75.616783	4.66941	Lit_search	1962	CC	CC_occ	b2000
476	centrolene_quindianum	Centrolene quindianum	Centrolene	quindianum	Centrolenidae	centrolene quindianum	Centrolene	quindianum	Centrolenidae	Centrolene quindianum Ruiz & Lynch, 1995	-75.516667	4.683333	Lit_search	2534	CC	CC_occ	b2600
477	centrolene_robledoi	Centrolene robledoi	Centrolene	robledoi	Centrolenidae	centrolene robledoi	Centrolene	robledoi	Centrolenidae	Centrolene robledoi Ruiz & Lynch, 1995	-75.366667	4.6	Lit_search	3453	CC	CC_ori	b3600
478	centrolene_robledoi	Centrolene robledoi	Centrolene	robledoi	Centrolenidae	centrolene robledoi	Centrolene	robledoi	Centrolenidae	Centrolene robledoi Ruiz & Lynch, 1995	-75.028927	6.050985	Lit_search	1757	CC	CC_ori	b1800
479	centrolene_robledoi	Centrolene robledoi	Centrolene	robledoi	Centrolenidae	centrolene robledoi	Centrolene	robledoi	Centrolenidae	Centrolene robledoi Ruiz & Lynch, 1995	-75.28733	5.63897	Lit_search	2361	CC	CC_occ	b2400
480	centrolene_robledoi	Centrolene robledoi	Centrolene	robledoi	Centrolenidae	centrolene robledoi	Centrolene	robledoi	Centrolenidae	Centrolene robledoi Ruiz & Lynch, 1995	-75.173277	5.4477	Lit_search	1827	CC	CC_ori	b2000
481	centrolene_robledoi	Centrolene robledoi	Centrolene	robledoi	Centrolenidae	centrolene robledoi	Centrolene	robledoi	Centrolenidae	Centrolene robledoi Ruiz & Lynch, 1995	-75.54712	6.46363	Lit_search	2467	CC	CC_occ	b2600
482	centrolene_robledoi	Centrolene robledoi	Centrolene	robledoi	Centrolenidae	centrolene robledoi	Centrolene	robledoi	Centrolenidae	Centrolene robledoi Ruiz & Lynch, 1995	-75.666528	6.606241	Lit_search	2504	CC	CC_occ	b2600
483	centrolene_robledoi	Centrolene robledoi	Centrolene	robledoi	Centrolenidae	centrolene robledoi	Centrolene	robledoi	Centrolenidae	Centrolene robledoi Ruiz & Lynch, 1995	-75.419069	6.961969	Lit_search	2242	CC	CC_occ	b2400
484	centrolene_robledoi	Centrolene robledoi	Centrolene	robledoi	Centrolenidae	centrolene robledoi	Centrolene	robledoi	Centrolenidae	Centrolene robledoi Ruiz & Lynch, 1995	-75.516667	4.683333	Lit_search	2534	CC	CC_occ	b2600
485	centrolene_robledoi	Centrolene robledoi	Centrolene	robledoi	Centrolenidae	centrolene robledoi	Centrolene	robledoi	Centrolenidae	Centrolene robledoi Ruiz & Lynch, 1995	-75.320278	5.960556	Lit_search	2447	CC	CC_occ	b2600
489	centrolene_sanchezi	Centrolene sanchezi	Centrolene	sanchezi	Centrolenidae	centrolene sanchezi	Centrolene	sanchezi	Centrolenidae	Centrolene sanchezi Ruiz & Lynch, 1991	-75.639818	1.870239	Lit_search	2157	COR	COR_ori	b2200
490	centrolene_savagei	Centrolene savagei	Centrolene	savagei	Centrolenidae	centrolene savagei	Centrolene	savagei	Centrolenidae	Centrolene savagei (Ruiz & Lynch, 1991)	-75.616783	4.66941	Lit_search	1962	CC	CC_occ	b2000
491	centrolene_savagei	Centrolene savagei	Centrolene	savagei	Centrolenidae	centrolene savagei	Centrolene	savagei	Centrolenidae	Centrolene savagei (Ruiz & Lynch, 1991)	-75.555278	4.503889	Lit_search	2693	CC	CC_occ	b2800
492	centrolene_savagei	Centrolene savagei	Centrolene	savagei	Centrolenidae	centrolene savagei	Centrolene	savagei	Centrolenidae	Centrolene savagei (Ruiz & Lynch, 1991)	-75.516667	4.683333	Lit_search	2534	CC	CC_occ	b2600
493	centrolene_savagei	Centrolene savagei	Centrolene	savagei	Centrolenidae	centrolene savagei	Centrolene	savagei	Centrolenidae	Centrolene savagei (Ruiz & Lynch, 1991)	-74.991464	5.413047	Lit_search	1458	CC	CC_ori	b1600
494	centrolene_savagei	Centrolene savagei	Centrolene	savagei	Centrolenidae	centrolene savagei	Centrolene	savagei	Centrolenidae	Centrolene savagei (Ruiz & Lynch, 1991)	-74.99083	5.37476	Lit_search	1493	CC	CC_ori	b1600
495	centrolene_savagei	Centrolene savagei	Centrolene	savagei	Centrolenidae	centrolene savagei	Centrolene	savagei	Centrolenidae	Centrolene savagei (Ruiz & Lynch, 1991)	-75.491667	5.1075	Lit_search	2111	CC	CC_occ	b2200
496	centrolene_savagei	Centrolene savagei	Centrolene	savagei	Centrolenidae	centrolene savagei	Centrolene	savagei	Centrolenidae	Centrolene savagei (Ruiz & Lynch, 1991)	-75.451389	5.091667	Lit_search	2638	CC	CC_occ	b2800
497	centrolene_solitaria	Centrolene solitaria	Centrolene	solitaria	Centrolenidae	centrolene solitaria	Centrolene	solitaria	Centrolenidae	Centrolene solitaria (Ruiz & Lynch, 1991)	-75.665167	1.835139	Lit_search	1437	COR	COR_ori	b1600
508	cochranella_resplendens	Cochranella resplendens	Cochranella	resplendens	Centrolenidae	cochranella resplendens	Cochranella	resplendens	Centrolenidae	Cochranella resplendens (Lynch & Duellman, 1973)	-75.02723	6.36725	Lit_search	1285	CC	CC_ori	b1400
509	cochranella_resplendens	Cochranella resplendens	Cochranella	resplendens	Centrolenidae	cochranella resplendens	Cochranella	resplendens	Centrolenidae	Cochranella resplendens (Lynch & Duellman, 1973)	-75.135278	6.981944	Lit_search	1728	CC	CC_occ	b1800
510	cochranella_resplendens	Cochranella resplendens	Cochranella	resplendens	Centrolenidae	cochranella resplendens	Cochranella	resplendens	Centrolenidae	Cochranella resplendens (Lynch & Duellman, 1973)	-75.890139	1.439861	Lit_search	608	Macizo	MC_ori	b800
515	espadarana_andina	Espadarana andina	Espadarana	andina	Centrolenidae	espadarana andina	Espadarana	andina	Centrolenidae	Espadarana andina (Rivero, 1968)	-73.515998	5.865887	Lit_search	2033	COR	COR_occ	b2200
516	espadarana_andina	Espadarana andina	Espadarana	andina	Centrolenidae	espadarana andina	Espadarana	andina	Centrolenidae	Espadarana andina (Rivero, 1968)	-73.57359	5.875987	Lit_search	1674	COR	COR_occ	b1800
517	espadarana_andina	Espadarana andina	Espadarana	andina	Centrolenidae	espadarana andina	Espadarana	andina	Centrolenidae	Espadarana andina (Rivero, 1968)	-74.424004	4.937	Lit_search	1460	COR	COR_occ	b1600
518	espadarana_andina	Espadarana andina	Espadarana	andina	Centrolenidae	espadarana andina	Espadarana	andina	Centrolenidae	Espadarana andina (Rivero, 1968)	-73.1977	6.10728	Lit_search	1740	COR	COR_occ	b1800
519	espadarana_andina	Espadarana andina	Espadarana	andina	Centrolenidae	espadarana andina	Espadarana	andina	Centrolenidae	Espadarana andina (Rivero, 1968)	-73.116716	6.036398	Lit_search	2345	COR	COR_occ	b2400
520	espadarana_andina	Espadarana andina	Espadarana	andina	Centrolenidae	espadarana andina	Espadarana	andina	Centrolenidae	Espadarana andina (Rivero, 1968)	-73.21659	6.08334	Lit_search	1913	COR	COR_occ	b2000
521	espadarana_andina	Espadarana andina	Espadarana	andina	Centrolenidae	espadarana andina	Espadarana	andina	Centrolenidae	Espadarana andina (Rivero, 1968)	-73.09831	6.13694	Lit_search	1857	COR	COR_occ	b2000
522	espadarana_andina	Espadarana andina	Espadarana	andina	Centrolenidae	espadarana andina	Espadarana	andina	Centrolenidae	Espadarana andina (Rivero, 1968)	-73.446429	6.027467	Lit_search	1561	COR	COR_occ	b1600
525	espadarana_prosoblepon	Espadarana prosoblepon	Espadarana	prosoblepon	Centrolenidae	espadarana prosoblepon	Espadarana	prosoblepon	Centrolenidae	Espadarana prosoblepon (Boettger, 1892)	-75.641444	4.706306	Lit_search	1695	CC	CC_occ	b1800
526	espadarana_prosoblepon	Espadarana prosoblepon	Espadarana	prosoblepon	Centrolenidae	espadarana prosoblepon	Espadarana	prosoblepon	Centrolenidae	Espadarana prosoblepon (Boettger, 1892)	-75.581212	6.244203	Lit_search	1473	CC	CC_occ	b1600
527	espadarana_prosoblepon	Espadarana prosoblepon	Espadarana	prosoblepon	Centrolenidae	espadarana prosoblepon	Espadarana	prosoblepon	Centrolenidae	Espadarana prosoblepon (Boettger, 1892)	-74.669435	3.020613	Lit_search	1428	COR	COR_ori	b1600
528	espadarana_prosoblepon	Espadarana prosoblepon	Espadarana	prosoblepon	Centrolenidae	espadarana prosoblepon	Espadarana	prosoblepon	Centrolenidae	Espadarana prosoblepon (Boettger, 1892)	-75.309798	5.712002	Lit_search	2491	CC	CC_occ	b2600
529	espadarana_prosoblepon	Espadarana prosoblepon	Espadarana	prosoblepon	Centrolenidae	espadarana prosoblepon	Espadarana	prosoblepon	Centrolenidae	Espadarana prosoblepon (Boettger, 1892)	-75.03327	5.60002	Lit_search	1416	CC	CC_ori	b1600
530	espadarana_prosoblepon	Espadarana prosoblepon	Espadarana	prosoblepon	Centrolenidae	espadarana prosoblepon	Espadarana	prosoblepon	Centrolenidae	Espadarana prosoblepon (Boettger, 1892)	-74.99083	5.37476	Lit_search	1493	CC	CC_ori	b1600
531	espadarana_prosoblepon	Espadarana prosoblepon	Espadarana	prosoblepon	Centrolenidae	espadarana prosoblepon	Espadarana	prosoblepon	Centrolenidae	Espadarana prosoblepon (Boettger, 1892)	-74.991464	5.413047	Lit_search	1458	CC	CC_ori	b1600
532	espadarana_prosoblepon	Espadarana prosoblepon	Espadarana	prosoblepon	Centrolenidae	espadarana prosoblepon	Espadarana	prosoblepon	Centrolenidae	Espadarana prosoblepon (Boettger, 1892)	-75.02723	6.36725	Lit_search	1285	CC	CC_ori	b1400
533	espadarana_prosoblepon	Espadarana prosoblepon	Espadarana	prosoblepon	Centrolenidae	espadarana prosoblepon	Espadarana	prosoblepon	Centrolenidae	Espadarana prosoblepon (Boettger, 1892)	-75.06698	6.30032	Lit_search	1039	CC	CC_ori	b1200
534	espadarana_prosoblepon	Espadarana prosoblepon	Espadarana	prosoblepon	Centrolenidae	espadarana prosoblepon	Espadarana	prosoblepon	Centrolenidae	Espadarana prosoblepon (Boettger, 1892)	-75.02892	6.36699	Lit_search	1309	CC	CC_ori	b1400
535	espadarana_prosoblepon	Espadarana prosoblepon	Espadarana	prosoblepon	Centrolenidae	espadarana prosoblepon	Espadarana	prosoblepon	Centrolenidae	Espadarana prosoblepon (Boettger, 1892)	-75.025194	6.3693	Lit_search	1266	CC	CC_ori	b1400
536	espadarana_prosoblepon	Espadarana prosoblepon	Espadarana	prosoblepon	Centrolenidae	espadarana prosoblepon	Espadarana	prosoblepon	Centrolenidae	Espadarana prosoblepon (Boettger, 1892)	-75.02335	6.38871	Lit_search	1286	CC	CC_ori	b1400
537	espadarana_prosoblepon	Espadarana prosoblepon	Espadarana	prosoblepon	Centrolenidae	espadarana prosoblepon	Espadarana	prosoblepon	Centrolenidae	Espadarana prosoblepon (Boettger, 1892)	-75.0365	6.39202	Lit_search	1267	CC	CC_ori	b1400
538	espadarana_prosoblepon	Espadarana prosoblepon	Espadarana	prosoblepon	Centrolenidae	espadarana prosoblepon	Espadarana	prosoblepon	Centrolenidae	Espadarana prosoblepon (Boettger, 1892)	-75.03641	6.39115	Lit_search	1269	CC	CC_ori	b1400
539	espadarana_prosoblepon	Espadarana prosoblepon	Espadarana	prosoblepon	Centrolenidae	espadarana prosoblepon	Espadarana	prosoblepon	Centrolenidae	Espadarana prosoblepon (Boettger, 1892)	-75.0364	6.39128	Lit_search	1269	CC	CC_ori	b1400
540	espadarana_prosoblepon	Espadarana prosoblepon	Espadarana	prosoblepon	Centrolenidae	espadarana prosoblepon	Espadarana	prosoblepon	Centrolenidae	Espadarana prosoblepon (Boettger, 1892)	-75.0116	6.32734	Lit_search	1039	CC	CC_ori	b1200
541	espadarana_prosoblepon	Espadarana prosoblepon	Espadarana	prosoblepon	Centrolenidae	espadarana prosoblepon	Espadarana	prosoblepon	Centrolenidae	Espadarana prosoblepon (Boettger, 1892)	-75.0214	6.38518	Lit_search	1271	CC	CC_ori	b1400
542	espadarana_prosoblepon	Espadarana prosoblepon	Espadarana	prosoblepon	Centrolenidae	espadarana prosoblepon	Espadarana	prosoblepon	Centrolenidae	Espadarana prosoblepon (Boettger, 1892)	-75.04534	6.37172	Lit_search	1273	CC	CC_ori	b1400
543	espadarana_prosoblepon	Espadarana prosoblepon	Espadarana	prosoblepon	Centrolenidae	espadarana prosoblepon	Espadarana	prosoblepon	Centrolenidae	Espadarana prosoblepon (Boettger, 1892)	-74.99528	6.3515	Lit_search	1036	CC	CC_ori	b1200
544	espadarana_prosoblepon	Espadarana prosoblepon	Espadarana	prosoblepon	Centrolenidae	espadarana prosoblepon	Espadarana	prosoblepon	Centrolenidae	Espadarana prosoblepon (Boettger, 1892)	-75.02798	6.36662	Lit_search	1306	CC	CC_ori	b1400
550	espadarana_prosoblepon	Espadarana prosoblepon	Espadarana	prosoblepon	Centrolenidae	espadarana prosoblepon	Espadarana	prosoblepon	Centrolenidae	Espadarana prosoblepon (Boettger, 1892)	-75.90274	5.41746	Lit_search	1222	COCC	COCC_occ	b1400
553	espadarana_prosoblepon	Espadarana prosoblepon	Espadarana	prosoblepon	Centrolenidae	espadarana prosoblepon	Espadarana	prosoblepon	Centrolenidae	Espadarana prosoblepon (Boettger, 1892)	-74.951667	5.609444	Lit_search	654	CC	CC_ori	b800
554	espadarana_prosoblepon	Espadarana prosoblepon	Espadarana	prosoblepon	Centrolenidae	espadarana prosoblepon	Espadarana	prosoblepon	Centrolenidae	Espadarana prosoblepon (Boettger, 1892)	-74.950389	5.608194	Lit_search	669	CC	CC_ori	b800
555	espadarana_prosoblepon	Espadarana prosoblepon	Espadarana	prosoblepon	Centrolenidae	espadarana prosoblepon	Espadarana	prosoblepon	Centrolenidae	Espadarana prosoblepon (Boettger, 1892)	-74.961667	5.594167	Lit_search	1042	CC	CC_ori	b1200
556	espadarana_prosoblepon	Espadarana prosoblepon	Espadarana	prosoblepon	Centrolenidae	espadarana prosoblepon	Espadarana	prosoblepon	Centrolenidae	Espadarana prosoblepon (Boettger, 1892)	-75.040833	5.525278	Lit_search	1579	CC	CC_ori	b1600
557	espadarana_prosoblepon	Espadarana prosoblepon	Espadarana	prosoblepon	Centrolenidae	espadarana prosoblepon	Espadarana	prosoblepon	Centrolenidae	Espadarana prosoblepon (Boettger, 1892)	-75.033861	5.482278	Lit_search	1386	CC	CC_ori	b1400
558	espadarana_prosoblepon	Espadarana prosoblepon	Espadarana	prosoblepon	Centrolenidae	espadarana prosoblepon	Espadarana	prosoblepon	Centrolenidae	Espadarana prosoblepon (Boettger, 1892)	-74.956667	5.610278	Lit_search	663	CC	CC_ori	b800
560	espadarana_prosoblepon	Espadarana prosoblepon	Espadarana	prosoblepon	Centrolenidae	espadarana prosoblepon	Espadarana	prosoblepon	Centrolenidae	Espadarana prosoblepon (Boettger, 1892)	-74.936111	5.573889	Lit_search	479	CC	CC_ori	b600
561	espadarana_prosoblepon	Espadarana prosoblepon	Espadarana	prosoblepon	Centrolenidae	espadarana prosoblepon	Espadarana	prosoblepon	Centrolenidae	Espadarana prosoblepon (Boettger, 1892)	-74.944444	5.573333	Lit_search	495	CC	CC_ori	b600
565	espadarana_prosoblepon	Espadarana prosoblepon	Espadarana	prosoblepon	Centrolenidae	espadarana prosoblepon	Espadarana	prosoblepon	Centrolenidae	Espadarana prosoblepon (Boettger, 1892)	-75.187222	5.888611	Lit_search	1064	CC	CC_ori	b1200
567	espadarana_prosoblepon	Espadarana prosoblepon	Espadarana	prosoblepon	Centrolenidae	espadarana prosoblepon	Espadarana	prosoblepon	Centrolenidae	Espadarana prosoblepon (Boettger, 1892)	-74.888889	5.571111	Lit_search	738	CC	CC_ori	b800
568	espadarana_prosoblepon	Espadarana prosoblepon	Espadarana	prosoblepon	Centrolenidae	espadarana prosoblepon	Espadarana	prosoblepon	Centrolenidae	Espadarana prosoblepon (Boettger, 1892)	-75.647778	4.695556	Lit_search	1738	CC	CC_occ	b1800
573	hyalinobatrachium_aureoguttatum	Hyalinobatrachium aureoguttatum	Hyalinobatrachium	aureoguttatum	Centrolenidae	hyalinobatrachium aureoguttatum	Hyalinobatrachium	aureoguttatum	Centrolenidae	Hyalinobatrachium aureoguttatum (Barrera & Ruiz, 1989)	-75.889444	5.416667	Lit_search	1455	COCC	COCC_occ	b1600
580	hyalinobatrachium_aureoguttatum	Hyalinobatrachium aureoguttatum	Hyalinobatrachium	aureoguttatum	Centrolenidae	hyalinobatrachium aureoguttatum	Hyalinobatrachium	aureoguttatum	Centrolenidae	Hyalinobatrachium aureoguttatum (Barrera & Ruiz, 1989)	-74.951667	5.609444	Lit_search	654	CC	CC_ori	b800
581	hyalinobatrachium_aureoguttatum	Hyalinobatrachium aureoguttatum	Hyalinobatrachium	aureoguttatum	Centrolenidae	hyalinobatrachium aureoguttatum	Hyalinobatrachium	aureoguttatum	Centrolenidae	Hyalinobatrachium aureoguttatum (Barrera & Ruiz, 1989)	-74.955389	5.608194	Lit_search	669	CC	CC_ori	b800
582	hyalinobatrachium_aureoguttatum	Hyalinobatrachium aureoguttatum	Hyalinobatrachium	aureoguttatum	Centrolenidae	hyalinobatrachium aureoguttatum	Hyalinobatrachium	aureoguttatum	Centrolenidae	Hyalinobatrachium aureoguttatum (Barrera & Ruiz, 1989)	-74.941083	5.576389	Lit_search	635	CC	CC_ori	b800
583	hyalinobatrachium_aureoguttatum	Hyalinobatrachium aureoguttatum	Hyalinobatrachium	aureoguttatum	Centrolenidae	hyalinobatrachium aureoguttatum	Hyalinobatrachium	aureoguttatum	Centrolenidae	Hyalinobatrachium aureoguttatum (Barrera & Ruiz, 1989)	-74.87661	6.23108	Lit_search	922	CC	CC_ori	b1000
584	hyalinobatrachium_colymbiphyllum	Hyalinobatrachium colymbiphyllum	Hyalinobatrachium	colymbiphyllum	Centrolenidae	hyalinobatrachium colymbiphyllum	Hyalinobatrachium	colymbiphyllum	Centrolenidae	Hyalinobatrachium colymbiphyllum (Taylor, 1949)	-75.03327	5.60002	Lit_search	1416	CC	CC_ori	b1600
585	hyalinobatrachium_colymbiphyllum	Hyalinobatrachium colymbiphyllum	Hyalinobatrachium	colymbiphyllum	Centrolenidae	hyalinobatrachium colymbiphyllum	Hyalinobatrachium	colymbiphyllum	Centrolenidae	Hyalinobatrachium colymbiphyllum (Taylor, 1949)	-74.991464	5.413047	Lit_search	1458	CC	CC_ori	b1600
586	hyalinobatrachium_colymbiphyllum	Hyalinobatrachium colymbiphyllum	Hyalinobatrachium	colymbiphyllum	Centrolenidae	hyalinobatrachium colymbiphyllum	Hyalinobatrachium	colymbiphyllum	Centrolenidae	Hyalinobatrachium colymbiphyllum (Taylor, 1949)	-74.99083	5.37476	Lit_search	1493	CC	CC_ori	b1600
588	hyalinobatrachium_colymbiphyllum	Hyalinobatrachium colymbiphyllum	Hyalinobatrachium	colymbiphyllum	Centrolenidae	hyalinobatrachium colymbiphyllum	Hyalinobatrachium	colymbiphyllum	Centrolenidae	Hyalinobatrachium colymbiphyllum (Taylor, 1949)	-75.187222	5.888611	Lit_search	1064	CC	CC_ori	b1200
596	hyalinobatrachium_colymbiphyllum	Hyalinobatrachium colymbiphyllum	Hyalinobatrachium	colymbiphyllum	Centrolenidae	hyalinobatrachium colymbiphyllum	Hyalinobatrachium	colymbiphyllum	Centrolenidae	Hyalinobatrachium colymbiphyllum (Taylor, 1949)	-75.873653	5.339908	Lit_search	1727	COCC	COCC_ori	b1800
597	hyalinobatrachium_colymbiphyllum	Hyalinobatrachium colymbiphyllum	Hyalinobatrachium	colymbiphyllum	Centrolenidae	hyalinobatrachium colymbiphyllum	Hyalinobatrachium	colymbiphyllum	Centrolenidae	Hyalinobatrachium colymbiphyllum (Taylor, 1949)	-75.886111	5.377222	Lit_search	1705	COCC	COCC_occ	b1800
599	hyalinobatrachium_colymbiphyllum	Hyalinobatrachium colymbiphyllum	Hyalinobatrachium	colymbiphyllum	Centrolenidae	hyalinobatrachium colymbiphyllum	Hyalinobatrachium	colymbiphyllum	Centrolenidae	Hyalinobatrachium colymbiphyllum (Taylor, 1949)	-75.878073	5.29473	Lit_search	1489	COCC	COCC_ori	b1600
600	hyalinobatrachium_colymbiphyllum	Hyalinobatrachium colymbiphyllum	Hyalinobatrachium	colymbiphyllum	Centrolenidae	hyalinobatrachium colymbiphyllum	Hyalinobatrachium	colymbiphyllum	Centrolenidae	Hyalinobatrachium colymbiphyllum (Taylor, 1949)	-74.847222	5.945278	Lit_search	421	CC	CC_ori	b600
601	hyalinobatrachium_colymbiphyllum	Hyalinobatrachium colymbiphyllum	Hyalinobatrachium	colymbiphyllum	Centrolenidae	hyalinobatrachium colymbiphyllum	Hyalinobatrachium	colymbiphyllum	Centrolenidae	Hyalinobatrachium colymbiphyllum (Taylor, 1949)	-74.589444	5.978056	Lit_search	146	CC	CC_ori	b200
602	hyalinobatrachium_esmeralda	Hyalinobatrachium esmeralda	Hyalinobatrachium	esmeralda	Centrolenidae	hyalinobatrachium esmeralda	Hyalinobatrachium	esmeralda	Centrolenidae	Hyalinobatrachium esmeralda Ruiz & Lynch, 1998	-72.66787	5.303303	Lit_search	1712	COR	COR_ori	b1800
603	hyalinobatrachium_esmeralda	Hyalinobatrachium esmeralda	Hyalinobatrachium	esmeralda	Centrolenidae	hyalinobatrachium esmeralda	Hyalinobatrachium	esmeralda	Centrolenidae	Hyalinobatrachium esmeralda Ruiz & Lynch, 1998	-72.448583	5.493333	Lit_search	985	COR	COR_ori	b1000
604	hyalinobatrachium_esmeralda	Hyalinobatrachium esmeralda	Hyalinobatrachium	esmeralda	Centrolenidae	hyalinobatrachium esmeralda	Hyalinobatrachium	esmeralda	Centrolenidae	Hyalinobatrachium esmeralda Ruiz & Lynch, 1998	-72.869955	5.213461	Lit_search	1122	COR	COR_ori	b1200
605	hyalinobatrachium_fleischmanni	Hyalinobatrachium fleischmanni	Hyalinobatrachium	fleischmanni	Centrolenidae	hyalinobatrachium fleischmanni	Hyalinobatrachium	fleischmanni	Centrolenidae	Hyalinobatrachium fleischmanni (Boettger, 1893)	-75.032778	5.601944	Lit_search	1264	CC	CC_ori	b1400
606	hyalinobatrachium_fleischmanni	Hyalinobatrachium fleischmanni	Hyalinobatrachium	fleischmanni	Centrolenidae	hyalinobatrachium fleischmanni	Hyalinobatrachium	fleischmanni	Centrolenidae	Hyalinobatrachium fleischmanni (Boettger, 1893)	-75.866667	4.881944	Lit_search	918	CC	CC_occ	b1000
607	hyalinobatrachium_fleischmanni	Hyalinobatrachium fleischmanni	Hyalinobatrachium	fleischmanni	Centrolenidae	hyalinobatrachium fleischmanni	Hyalinobatrachium	fleischmanni	Centrolenidae	Hyalinobatrachium fleischmanni (Boettger, 1893)	-75.649789	5.109064	Lit_search	915	CC	CC_occ	b1000
608	hyalinobatrachium_fleischmanni	Hyalinobatrachium fleischmanni	Hyalinobatrachium	fleischmanni	Centrolenidae	hyalinobatrachium fleischmanni	Hyalinobatrachium	fleischmanni	Centrolenidae	Hyalinobatrachium fleischmanni (Boettger, 1893)	-74.865917	5.573694	Lit_search	473	CC	CC_ori	b600
609	hyalinobatrachium_fleischmanni	Hyalinobatrachium fleischmanni	Hyalinobatrachium	fleischmanni	Centrolenidae	hyalinobatrachium fleischmanni	Hyalinobatrachium	fleischmanni	Centrolenidae	Hyalinobatrachium fleischmanni (Boettger, 1893)	-73.359722	7.427222	Lit_search	130	COR	COR_occ	b200
610	hyalinobatrachium_fleischmanni	Hyalinobatrachium fleischmanni	Hyalinobatrachium	fleischmanni	Centrolenidae	hyalinobatrachium fleischmanni	Hyalinobatrachium	fleischmanni	Centrolenidae	Hyalinobatrachium fleischmanni (Boettger, 1893)	-74.774617	5.677472	Lit_search	213	CC	CC_ori	b400
611	hyalinobatrachium_fleischmanni	Hyalinobatrachium fleischmanni	Hyalinobatrachium	fleischmanni	Centrolenidae	hyalinobatrachium fleischmanni	Hyalinobatrachium	fleischmanni	Centrolenidae	Hyalinobatrachium fleischmanni (Boettger, 1893)	-74.81383	5.99753	Lit_search	428	CC	CC_ori	b600
612	hyalinobatrachium_fleischmanni	Hyalinobatrachium fleischmanni	Hyalinobatrachium	fleischmanni	Centrolenidae	hyalinobatrachium fleischmanni	Hyalinobatrachium	fleischmanni	Centrolenidae	Hyalinobatrachium fleischmanni (Boettger, 1893)	-74.81262	6.21734	Lit_search	676	CC	CC_ori	b800
615	hyalinobatrachium_fleischmanni	Hyalinobatrachium fleischmanni	Hyalinobatrachium	fleischmanni	Centrolenidae	hyalinobatrachium fleischmanni	Hyalinobatrachium	fleischmanni	Centrolenidae	Hyalinobatrachium fleischmanni (Boettger, 1893)	-74.921389	5.397222	Lit_search	508	CC	CC_ori	b600
616	hyalinobatrachium_fleischmanni	Hyalinobatrachium fleischmanni	Hyalinobatrachium	fleischmanni	Centrolenidae	hyalinobatrachium fleischmanni	Hyalinobatrachium	fleischmanni	Centrolenidae	Hyalinobatrachium fleischmanni (Boettger, 1893)	-74.34079	5.83752	Lit_search	247	COR	COR_occ	b400
617	hyalinobatrachium_fleischmanni	Hyalinobatrachium fleischmanni	Hyalinobatrachium	fleischmanni	Centrolenidae	hyalinobatrachium fleischmanni	Hyalinobatrachium	fleischmanni	Centrolenidae	Hyalinobatrachium fleischmanni (Boettger, 1893)	-74.340278	5.869444	Lit_search	259	COR	COR_occ	b400
618	hyalinobatrachium_ibama	Hyalinobatrachium ibama	Hyalinobatrachium	ibama	Centrolenidae	hyalinobatrachium ibama	Hyalinobatrachium	ibama	Centrolenidae	Hyalinobatrachium ibama Ruiz & Lynch, 1998	-73.199276	6.027357	Lit_search	2480	COR	COR_occ	b2600
619	hyalinobatrachium_ibama	Hyalinobatrachium ibama	Hyalinobatrachium	ibama	Centrolenidae	hyalinobatrachium ibama	Hyalinobatrachium	ibama	Centrolenidae	Hyalinobatrachium ibama Ruiz & Lynch, 1998	-73.1977	6.10728	Lit_search	1740	COR	COR_occ	b1800
620	hyalinobatrachium_ibama	Hyalinobatrachium ibama	Hyalinobatrachium	ibama	Centrolenidae	hyalinobatrachium ibama	Hyalinobatrachium	ibama	Centrolenidae	Hyalinobatrachium ibama Ruiz & Lynch, 1998	-72.966757	7.20183	Lit_search	1866	COR	COR_occ	b2000
621	hyalinobatrachium_ibama	Hyalinobatrachium ibama	Hyalinobatrachium	ibama	Centrolenidae	hyalinobatrachium ibama	Hyalinobatrachium	ibama	Centrolenidae	Hyalinobatrachium ibama Ruiz & Lynch, 1998	-72.906681	6.990524	Lit_search	1905	COR	COR_occ	b2000
622	hyalinobatrachium_munozorum	Hyalinobatrachium munozorum	Hyalinobatrachium	munozorum	Centrolenidae	hyalinobatrachium munozorum	Hyalinobatrachium	munozorum	Centrolenidae	Hyalinobatrachium munozorum (Lynch & Duellman, 1973)	-73.7844	4.09055	Lit_search	1050	COR	COR_ori	b1200
623	hyalinobatrachium_munozorum	Hyalinobatrachium munozorum	Hyalinobatrachium	munozorum	Centrolenidae	hyalinobatrachium munozorum	Hyalinobatrachium	munozorum	Centrolenidae	Hyalinobatrachium munozorum (Lynch & Duellman, 1973)	-73.325556	4.910278	Lit_search	1525	COR	COR_ori	b1600
624	hyalinobatrachium_munozorum	Hyalinobatrachium munozorum	Hyalinobatrachium	munozorum	Centrolenidae	hyalinobatrachium munozorum	Hyalinobatrachium	munozorum	Centrolenidae	Hyalinobatrachium munozorum (Lynch & Duellman, 1973)	-73.324722	4.909722	Lit_search	1475	COR	COR_ori	b1600
628	hyalinobatrachium_valerioi	Hyalinobatrachium valerioi	Hyalinobatrachium	valerioi	Centrolenidae	hyalinobatrachium valerioi	Hyalinobatrachium	valerioi	Centrolenidae	Hyalinobatrachium valerioi (Dunn, 1931)	-74.34079	5.83752	Lit_search	247	COR	COR_occ	b400
629	hyalinobatrachium_valerioi	Hyalinobatrachium valerioi	Hyalinobatrachium	valerioi	Centrolenidae	hyalinobatrachium valerioi	Hyalinobatrachium	valerioi	Centrolenidae	Hyalinobatrachium valerioi (Dunn, 1931)	-74.42052	5.53037	Lit_search	844	COR	COR_occ	b1000
630	hyalinobatrachium_valerioi	Hyalinobatrachium valerioi	Hyalinobatrachium	valerioi	Centrolenidae	hyalinobatrachium valerioi	Hyalinobatrachium	valerioi	Centrolenidae	Hyalinobatrachium valerioi (Dunn, 1931)	-74.325	5.856389	Lit_search	325	COR	COR_occ	b400
644	nymphargus_garciae	Nymphargus garciae	Nymphargus	garciae	Centrolenidae	nymphargus garciae	Nymphargus	garciae	Centrolenidae	Nymphargus garciae (Ruiz & Lynch, 1995)	-75.3442	4.551091	Lit_search	2652	CC	CC_ori	b2800
647	nymphargus_grandisonae	Nymphargus grandisonae	Nymphargus	grandisonae	Centrolenidae	nymphargus grandisonae	Nymphargus	grandisonae	Centrolenidae	Nymphargus grandisonae (Cochran & Goin, 1970)	-75.515556	5.113333	Lit_search	1574	CC	CC_occ	b1600
648	nymphargus_grandisonae	Nymphargus grandisonae	Nymphargus	grandisonae	Centrolenidae	nymphargus grandisonae	Nymphargus	grandisonae	Centrolenidae	Nymphargus grandisonae (Cochran & Goin, 1970)	-75.491667	5.1075	Lit_search	2111	CC	CC_occ	b2200
649	nymphargus_grandisonae	Nymphargus grandisonae	Nymphargus	grandisonae	Centrolenidae	nymphargus grandisonae	Nymphargus	grandisonae	Centrolenidae	Nymphargus grandisonae (Cochran & Goin, 1970)	-75.508889	5.109167	Lit_search	1793	CC	CC_occ	b1800
650	nymphargus_griffithsi	Nymphargus griffithsi	Nymphargus	griffithsi	Centrolenidae	nymphargus griffithsi	Nymphargus	griffithsi	Centrolenidae	Nymphargus griffithsi (Goin, 1961)	-75.173277	5.4477	Lit_search	1827	CC	CC_ori	b2000
651	nymphargus_griffithsi	Nymphargus griffithsi	Nymphargus	griffithsi	Centrolenidae	nymphargus griffithsi	Nymphargus	griffithsi	Centrolenidae	Nymphargus griffithsi (Goin, 1961)	-75.149905	5.433554	Lit_search	2603	CC	CC_ori	b2800
652	nymphargus_griffithsi	Nymphargus griffithsi	Nymphargus	griffithsi	Centrolenidae	nymphargus griffithsi	Nymphargus	griffithsi	Centrolenidae	Nymphargus griffithsi (Goin, 1961)	-75.62001	4.542719	Lit_search	1869	CC	CC_occ	b2000
657	nymphargus_griffithsi	Nymphargus griffithsi	Nymphargus	griffithsi	Centrolenidae	nymphargus griffithsi	Nymphargus	griffithsi	Centrolenidae	Nymphargus griffithsi (Goin, 1961)	-75.628333	4.667222	Lit_search	1933	CC	CC_occ	b2000
658	nymphargus_griffithsi	Nymphargus griffithsi	Nymphargus	griffithsi	Centrolenidae	nymphargus griffithsi	Nymphargus	griffithsi	Centrolenidae	Nymphargus griffithsi (Goin, 1961)	-75.884444	5.376667	Lit_search	1761	COCC	COCC_occ	b1800
683	nymphargus_ignotus	Nymphargus ignotus	Nymphargus	ignotus	Centrolenidae	nymphargus ignotus	Nymphargus	ignotus	Centrolenidae	Nymphargus ignotus (Lynch, 1990)	-75.884444	5.376667	Lit_search	1761	COCC	COCC_occ	b1800
684	nymphargus_ignotus	Nymphargus ignotus	Nymphargus	ignotus	Centrolenidae	nymphargus ignotus	Nymphargus	ignotus	Centrolenidae	Nymphargus ignotus (Lynch, 1990)	-75.882722	5.374778	Lit_search	1772	COCC	COCC_ori	b1800
693	nymphargus_nephelophila	Nymphargus nephelophila	Nymphargus	nephelophila	Centrolenidae	nymphargus nephelophila	Nymphargus	nephelophila	Centrolenidae	Nymphargus nephelophila (Ruiz & Lynch, 1991)	-75.639818	1.870239	Lit_search	2157	COR	COR_ori	b2200
694	nymphargus_nephelophila	Nymphargus nephelophila	Nymphargus	nephelophila	Centrolenidae	nymphargus nephelophila	Nymphargus	nephelophila	Centrolenidae	Nymphargus nephelophila (Ruiz & Lynch, 1991)	-75.665167	1.835139	Lit_search	1437	COR	COR_ori	b1600
695	nymphargus_oreonympha	Nymphargus oreonympha	Nymphargus	oreonympha	Centrolenidae	nymphargus oreonympha	Nymphargus	oreonympha	Centrolenidae	Nymphargus oreonympha (Ruiz & Lynch, 1991)	-75.639818	1.870239	Lit_search	2157	COR	COR_ori	b2200
697	nymphargus_posadae	Nymphargus posadae	Nymphargus	posadae	Centrolenidae	nymphargus posadae	Nymphargus	posadae	Centrolenidae	Nymphargus posadae (Ruiz & Lynch, 1995)	-75.040833	5.525278	Lit_search	1579	CC	CC_ori	b1600
704	nymphargus_rosada	Nymphargus rosada	Nymphargus	rosada	Centrolenidae	nymphargus rosada	Nymphargus	rosada	Centrolenidae	Nymphargus rosada (Ruiz & Lynch, 1997)	-75.135278	6.981944	Lit_search	1728	CC	CC_occ	b1800
705	nymphargus_rosada	Nymphargus rosada	Nymphargus	rosada	Centrolenidae	nymphargus rosada	Nymphargus	rosada	Centrolenidae	Nymphargus rosada (Ruiz & Lynch, 1997)	-75.246389	6.029722	Lit_search	2185	CC	CC_ori	b2200
706	nymphargus_rosada	Nymphargus rosada	Nymphargus	rosada	Centrolenidae	nymphargus rosada	Nymphargus	rosada	Centrolenidae	Nymphargus rosada (Ruiz & Lynch, 1997)	-74.991464	5.413047	Lit_search	1458	CC	CC_ori	b1600
707	nymphargus_rosada	Nymphargus rosada	Nymphargus	rosada	Centrolenidae	nymphargus rosada	Nymphargus	rosada	Centrolenidae	Nymphargus rosada (Ruiz & Lynch, 1997)	-75.060472	5.521889	Lit_search	1785	CC	CC_ori	b1800
708	nymphargus_rosada	Nymphargus rosada	Nymphargus	rosada	Centrolenidae	nymphargus rosada	Nymphargus	rosada	Centrolenidae	Nymphargus rosada (Ruiz & Lynch, 1997)	-74.99083	5.37476	Lit_search	1493	CC	CC_ori	b1600
709	nymphargus_rosada	Nymphargus rosada	Nymphargus	rosada	Centrolenidae	nymphargus rosada	Nymphargus	rosada	Centrolenidae	Nymphargus rosada (Ruiz & Lynch, 1997)	-75.03327	5.60002	Lit_search	1416	CC	CC_ori	b1600
710	nymphargus_rosada	Nymphargus rosada	Nymphargus	rosada	Centrolenidae	nymphargus rosada	Nymphargus	rosada	Centrolenidae	Nymphargus rosada (Ruiz & Lynch, 1997)	-75.033861	5.482278	Lit_search	1386	CC	CC_ori	b1400
711	nymphargus_rosada	Nymphargus rosada	Nymphargus	rosada	Centrolenidae	nymphargus rosada	Nymphargus	rosada	Centrolenidae	Nymphargus rosada (Ruiz & Lynch, 1997)	-75.149905	5.433554	Lit_search	2603	CC	CC_ori	b2800
712	nymphargus_rosada	Nymphargus rosada	Nymphargus	rosada	Centrolenidae	nymphargus rosada	Nymphargus	rosada	Centrolenidae	Nymphargus rosada (Ruiz & Lynch, 1997)	-75.418417	3.940167	Lit_search	2184	CC	CC_ori	b2200
713	nymphargus_rosada	Nymphargus rosada	Nymphargus	rosada	Centrolenidae	nymphargus rosada	Nymphargus	rosada	Centrolenidae	Nymphargus rosada (Ruiz & Lynch, 1997)	-75.066667	5.083333	Lit_search	1761	CC	CC_ori	b1800
720	nymphargus_spilotus	Nymphargus spilotus	Nymphargus	spilotus	Centrolenidae	nymphargus spilotus	Nymphargus	spilotus	Centrolenidae	Nymphargus spilotus (Ruiz & Lynch, 1997)	-75.06935	5.485515	Lit_search	1772	CC	CC_ori	b1800
721	nymphargus_vicenteruedai	Nymphargus vicenteruedai	Nymphargus	vicenteruedai	Centrolenidae	nymphargus vicenteruedai	Nymphargus	vicenteruedai	Centrolenidae	Nymphargus vicenteruedai Velásquez,Rada, Sanchéz & Acosta, 2007	-73.097889	6.020361	Lit_search	2709	COR	COR_occ	b2800
722	rulyrana_adiazeta	Rulyrana adiazeta	Rulyrana	adiazeta	Centrolenidae	rulyrana adiazeta	Rulyrana	adiazeta	Centrolenidae	Rulyrana adiazeta (Ruiz & Lynch, 1991)	-73.177615	6.529053	Lit_search	1166	COR	COR_occ	b1200
723	rulyrana_adiazeta	Rulyrana adiazeta	Rulyrana	adiazeta	Centrolenidae	rulyrana adiazeta	Rulyrana	adiazeta	Centrolenidae	Rulyrana adiazeta (Ruiz & Lynch, 1991)	-74.531723	4.17645	Lit_search	1318	COR	COR_occ	b1400
724	rulyrana_adiazeta	Rulyrana adiazeta	Rulyrana	adiazeta	Centrolenidae	rulyrana adiazeta	Rulyrana	adiazeta	Centrolenidae	Rulyrana adiazeta (Ruiz & Lynch, 1991)	-73.93833	4.98951	Lit_search	2568	COR	COR_occ	b2600
725	rulyrana_adiazeta	Rulyrana adiazeta	Rulyrana	adiazeta	Centrolenidae	rulyrana adiazeta	Rulyrana	adiazeta	Centrolenidae	Rulyrana adiazeta (Ruiz & Lynch, 1991)	-73.13412	6.554824	Lit_search	1115	COR	COR_occ	b1200
726	rulyrana_adiazeta	Rulyrana adiazeta	Rulyrana	adiazeta	Centrolenidae	rulyrana adiazeta	Rulyrana	adiazeta	Centrolenidae	Rulyrana adiazeta (Ruiz & Lynch, 1991)	-73.1977	6.10728	Lit_search	1740	COR	COR_occ	b1800
727	rulyrana_adiazeta	Rulyrana adiazeta	Rulyrana	adiazeta	Centrolenidae	rulyrana adiazeta	Rulyrana	adiazeta	Centrolenidae	Rulyrana adiazeta (Ruiz & Lynch, 1991)	-73.388688	6.874717	Lit_search	1027	COR	COR_occ	b1200
728	rulyrana_flavopunctata	Rulyrana flavopunctata	Rulyrana	flavopunctata	Centrolenidae	rulyrana flavopunctata	Rulyrana	flavopunctata	Centrolenidae	Rulyrana flavopunctata (Lynch & Duellman, 1973)	-72.66787	5.303303	Lit_search	1712	COR	COR_ori	b1800
729	rulyrana_flavopunctata	Rulyrana flavopunctata	Rulyrana	flavopunctata	Centrolenidae	rulyrana flavopunctata	Rulyrana	flavopunctata	Centrolenidae	Rulyrana flavopunctata (Lynch & Duellman, 1973)	-75.665167	1.835139	Lit_search	1437	COR	COR_ori	b1600
730	rulyrana_flavopunctata	Rulyrana flavopunctata	Rulyrana	flavopunctata	Centrolenidae	rulyrana flavopunctata	Rulyrana	flavopunctata	Centrolenidae	Rulyrana flavopunctata (Lynch & Duellman, 1973)	-73.593328	4.301348	Lit_search	1028	COR	COR_ori	b1200
731	rulyrana_flavopunctata	Rulyrana flavopunctata	Rulyrana	flavopunctata	Centrolenidae	rulyrana flavopunctata	Rulyrana	flavopunctata	Centrolenidae	Rulyrana flavopunctata (Lynch & Duellman, 1973)	-72.448056	5.494444	Lit_search	1005	COR	COR_ori	b1200
732	rulyrana_flavopunctata	Rulyrana flavopunctata	Rulyrana	flavopunctata	Centrolenidae	rulyrana flavopunctata	Rulyrana	flavopunctata	Centrolenidae	Rulyrana flavopunctata (Lynch & Duellman, 1973)	-72.478333	5.3875	Lit_search	874	COR	COR_ori	b1000
733	rulyrana_flavopunctata	Rulyrana flavopunctata	Rulyrana	flavopunctata	Centrolenidae	rulyrana flavopunctata	Rulyrana	flavopunctata	Centrolenidae	Rulyrana flavopunctata (Lynch & Duellman, 1973)	-72.485833	5.388333	Lit_search	880	COR	COR_ori	b1000
734	rulyrana_flavopunctata	Rulyrana flavopunctata	Rulyrana	flavopunctata	Centrolenidae	rulyrana flavopunctata	Rulyrana	flavopunctata	Centrolenidae	Rulyrana flavopunctata (Lynch & Duellman, 1973)	-73.73329	4.06666	Lit_search	556	COR	COR_ori	b600
735	rulyrana_flavopunctata	Rulyrana flavopunctata	Rulyrana	flavopunctata	Centrolenidae	rulyrana flavopunctata	Rulyrana	flavopunctata	Centrolenidae	Rulyrana flavopunctata (Lynch & Duellman, 1973)	-73.905359	2.905386	Lit_search	1000	COR	COR_ori	b1000
736	rulyrana_flavopunctata	Rulyrana flavopunctata	Rulyrana	flavopunctata	Centrolenidae	rulyrana flavopunctata	Rulyrana	flavopunctata	Centrolenidae	Rulyrana flavopunctata (Lynch & Duellman, 1973)	-73.18328	4.815474	Lit_search	376	COR	COR_ori	b400
737	rulyrana_susatamai	Rulyrana susatamai	Rulyrana	susatamai	Centrolenidae	rulyrana susatamai	Rulyrana	susatamai	Centrolenidae	Rulyrana susatamai (Ruiz-Carranza & Lynch, 1995)	-74.99083	5.37476	Lit_search	1493	CC	CC_ori	b1600
738	rulyrana_susatamai	Rulyrana susatamai	Rulyrana	susatamai	Centrolenidae	rulyrana susatamai	Rulyrana	susatamai	Centrolenidae	Rulyrana susatamai (Ruiz-Carranza & Lynch, 1995)	-75.060472	5.521889	Lit_search	1785	CC	CC_ori	b1800
739	rulyrana_susatamai	Rulyrana susatamai	Rulyrana	susatamai	Centrolenidae	rulyrana susatamai	Rulyrana	susatamai	Centrolenidae	Rulyrana susatamai (Ruiz-Carranza & Lynch, 1995)	-75.13968	5.78677	Lit_search	1263	CC	CC_ori	b1400
740	rulyrana_susatamai	Rulyrana susatamai	Rulyrana	susatamai	Centrolenidae	rulyrana susatamai	Rulyrana	susatamai	Centrolenidae	Rulyrana susatamai (Ruiz-Carranza & Lynch, 1995)	-75.03327	5.60002	Lit_search	1416	CC	CC_ori	b1600
741	rulyrana_susatamai	Rulyrana susatamai	Rulyrana	susatamai	Centrolenidae	rulyrana susatamai	Rulyrana	susatamai	Centrolenidae	Rulyrana susatamai (Ruiz-Carranza & Lynch, 1995)	-75.191943	4.375732	Lit_search	1008	CC	CC_ori	b1200
742	rulyrana_susatamai	Rulyrana susatamai	Rulyrana	susatamai	Centrolenidae	rulyrana susatamai	Rulyrana	susatamai	Centrolenidae	Rulyrana susatamai (Ruiz-Carranza & Lynch, 1995)	-75.142778	7.006111	Lit_search	1603	CC	CC_occ	b1800
743	rulyrana_susatamai	Rulyrana susatamai	Rulyrana	susatamai	Centrolenidae	rulyrana susatamai	Rulyrana	susatamai	Centrolenidae	Rulyrana susatamai (Ruiz-Carranza & Lynch, 1995)	-75.02723	6.36725	Lit_search	1285	CC	CC_ori	b1400
744	rulyrana_susatamai	Rulyrana susatamai	Rulyrana	susatamai	Centrolenidae	rulyrana susatamai	Rulyrana	susatamai	Centrolenidae	Rulyrana susatamai (Ruiz-Carranza & Lynch, 1995)	-74.940278	5.5705	Lit_search	508	CC	CC_ori	b600
745	rulyrana_susatamai	Rulyrana susatamai	Rulyrana	susatamai	Centrolenidae	rulyrana susatamai	Rulyrana	susatamai	Centrolenidae	Rulyrana susatamai (Ruiz-Carranza & Lynch, 1995)	-75.187222	5.888611	Lit_search	1064	CC	CC_ori	b1200
746	rulyrana_susatamai	Rulyrana susatamai	Rulyrana	susatamai	Centrolenidae	rulyrana susatamai	Rulyrana	susatamai	Centrolenidae	Rulyrana susatamai (Ruiz-Carranza & Lynch, 1995)	-75.069351	5.485515	Lit_search	1772	CC	CC_ori	b1800
747	rulyrana_susatamai	Rulyrana susatamai	Rulyrana	susatamai	Centrolenidae	rulyrana susatamai	Rulyrana	susatamai	Centrolenidae	Rulyrana susatamai (Ruiz-Carranza & Lynch, 1995)	-75.366667	3.066667	Lit_search	528	CC	CC_ori	b600
749	sachatamia_albomaculata	Sachatamia albomaculata	Sachatamia	albomaculata	Centrolenidae	sachatamia albomaculata	Sachatamia	albomaculata	Centrolenidae	Sachatamia albomaculata (Taylor, 1949)	-74.354028	7.117417	Lit_search	350	CC	CC_ori	b400
751	sachatamia_electrops	Sachatamia electrops	Sachatamia	electrops	Centrolenidae	sachatamia electrops	Sachatamia	electrops	Centrolenidae	Sachatamia electrops Rada, Jeckel, Caorsi, Barrientos, Rivera & Grant, 2017	-75.036511	6.392019	Lit_search	1267	CC	CC_ori	b1400
752	sachatamia_electrops	Sachatamia electrops	Sachatamia	electrops	Centrolenidae	sachatamia electrops	Sachatamia	electrops	Centrolenidae	Sachatamia electrops Rada, Jeckel, Caorsi, Barrientos, Rivera & Grant, 2017	-75.022019	6.385389	Lit_search	1278	CC	CC_ori	b1400
753	sachatamia_electrops	Sachatamia electrops	Sachatamia	electrops	Centrolenidae	sachatamia electrops	Sachatamia	electrops	Centrolenidae	Sachatamia electrops Rada, Jeckel, Caorsi, Barrientos, Rivera & Grant, 2017	-74.861111	6.46025	Lit_search	1042	CC	CC_ori	b1200
754	sachatamia_electrops	Sachatamia electrops	Sachatamia	electrops	Centrolenidae	sachatamia electrops	Sachatamia	electrops	Centrolenidae	Sachatamia electrops Rada, Jeckel, Caorsi, Barrientos, Rivera & Grant, 2017	-74.877881	6.474031	Lit_search	1157	CC	CC_ori	b1200
755	sachatamia_electrops	Sachatamia electrops	Sachatamia	electrops	Centrolenidae	sachatamia electrops	Sachatamia	electrops	Centrolenidae	Sachatamia electrops Rada, Jeckel, Caorsi, Barrientos, Rivera & Grant, 2017	-75.041753	6.371533	Lit_search	1293	CC	CC_ori	b1400
773	sachatamia_punctulata	Sachatamia punctulata	Sachatamia	punctulata	Centrolenidae	sachatamia punctulata	Sachatamia	punctulata	Centrolenidae	Sachatamia punctulata (Ruiz & Lynch, 1995)	-75.192778	5.886944	Lit_search	1143	CC	CC_ori	b1200
774	sachatamia_punctulata	Sachatamia punctulata	Sachatamia	punctulata	Centrolenidae	sachatamia punctulata	Sachatamia	punctulata	Centrolenidae	Sachatamia punctulata (Ruiz & Lynch, 1995)	-75.107731	6.016189	Lit_search	1036	CC	CC_ori	b1200
775	sachatamia_punctulata	Sachatamia punctulata	Sachatamia	punctulata	Centrolenidae	sachatamia punctulata	Sachatamia	punctulata	Centrolenidae	Sachatamia punctulata (Ruiz & Lynch, 1995)	-74.95755	5.989761	Lit_search	997	CC	CC_ori	b1000
776	sachatamia_punctulata	Sachatamia punctulata	Sachatamia	punctulata	Centrolenidae	sachatamia punctulata	Sachatamia	punctulata	Centrolenidae	Sachatamia punctulata (Ruiz & Lynch, 1995)	-74.817122	6.007719	Lit_search	374	CC	CC_ori	b400
777	sachatamia_punctulata	Sachatamia punctulata	Sachatamia	punctulata	Centrolenidae	sachatamia punctulata	Sachatamia	punctulata	Centrolenidae	Sachatamia punctulata (Ruiz & Lynch, 1995)	-74.930539	5.392761	Lit_search	516	CC	CC_ori	b600
778	sachatamia_punctulata	Sachatamia punctulata	Sachatamia	punctulata	Centrolenidae	sachatamia punctulata	Sachatamia	punctulata	Centrolenidae	Sachatamia punctulata (Ruiz & Lynch, 1995)	-74.921397	5.397242	Lit_search	508	CC	CC_ori	b600
779	sachatamia_punctulata	Sachatamia punctulata	Sachatamia	punctulata	Centrolenidae	sachatamia punctulata	Sachatamia	punctulata	Centrolenidae	Sachatamia punctulata (Ruiz & Lynch, 1995)	-74.891672	5.568225	Lit_search	776	CC	CC_ori	b800
780	sachatamia_punctulata	Sachatamia punctulata	Sachatamia	punctulata	Centrolenidae	sachatamia punctulata	Sachatamia	punctulata	Centrolenidae	Sachatamia punctulata (Ruiz & Lynch, 1995)	-74.933278	5.575431	Lit_search	570	CC	CC_ori	b600
781	sachatamia_punctulata	Sachatamia punctulata	Sachatamia	punctulata	Centrolenidae	sachatamia punctulata	Sachatamia	punctulata	Centrolenidae	Sachatamia punctulata (Ruiz & Lynch, 1995)	-74.883331	5.566669	Lit_search	623	CC	CC_ori	b800
782	sachatamia_punctulata	Sachatamia punctulata	Sachatamia	punctulata	Centrolenidae	sachatamia punctulata	Sachatamia	punctulata	Centrolenidae	Sachatamia punctulata (Ruiz & Lynch, 1995)	-74.885278	5.594167	Lit_search	642	CC	CC_ori	b800
783	sachatamia_punctulata	Sachatamia punctulata	Sachatamia	punctulata	Centrolenidae	sachatamia punctulata	Sachatamia	punctulata	Centrolenidae	Sachatamia punctulata (Ruiz & Lynch, 1995)	-74.961167	5.124872	Lit_search	1053	CC	CC_ori	b1200
784	sachatamia_punctulata	Sachatamia punctulata	Sachatamia	punctulata	Centrolenidae	sachatamia punctulata	Sachatamia	punctulata	Centrolenidae	Sachatamia punctulata (Ruiz & Lynch, 1995)	-74.930278	5.393056	Lit_search	516	CC	CC_ori	b600
785	sachatamia_punctulata	Sachatamia punctulata	Sachatamia	punctulata	Centrolenidae	sachatamia punctulata	Sachatamia	punctulata	Centrolenidae	Sachatamia punctulata (Ruiz & Lynch, 1995)	-74.956667	5.610278	Lit_search	663	CC	CC_ori	b800
786	sachatamia_punctulata	Sachatamia punctulata	Sachatamia	punctulata	Centrolenidae	sachatamia punctulata	Sachatamia	punctulata	Centrolenidae	Sachatamia punctulata (Ruiz & Lynch, 1995)	-74.935	5.118333	Lit_search	817	CC	CC_ori	b1000
787	sachatamia_punctulata	Sachatamia punctulata	Sachatamia	punctulata	Centrolenidae	sachatamia punctulata	Sachatamia	punctulata	Centrolenidae	Sachatamia punctulata (Ruiz & Lynch, 1995)	-74.946667	5.347778	Lit_search	583	CC	CC_ori	b600
788	sachatamia_punctulata	Sachatamia punctulata	Sachatamia	punctulata	Centrolenidae	sachatamia punctulata	Sachatamia	punctulata	Centrolenidae	Sachatamia punctulata (Ruiz & Lynch, 1995)	-74.94062	5.57643	Lit_search	606	CC	CC_ori	b800
789	teratohyla_midas	Teratohyla midas	Teratohyla	midas	Centrolenidae	teratohyla midas	Teratohyla	midas	Centrolenidae	Teratohyla midas (Lynch and Duellman, 1973)	-75.651417	1.781111	Lit_search	973	COR	COR_ori	b1000
791	teratohyla_midas	Teratohyla midas	Teratohyla	midas	Centrolenidae	teratohyla midas	Teratohyla	midas	Centrolenidae	Teratohyla midas (Lynch and Duellman, 1973)	-75.890139	1.439861	Lit_search	608	Macizo	MC_ori	b800
803	ceratophrys_calcarata	Ceratophrys calcarata	Ceratophrys	calcarata	Ceratophryidae	ceratophrys calcarata	Ceratophrys	calcarata	Ceratophryidae	Ceratophrys calcarata Boulenger, 1890	-72.589585	8.128092	Lit_search	387	COR	COR_ori	b400
804	atopophrynus_syntomopus	Atopophrynus syntomopus	Atopophrynus	syntomopus	Strabomantidae	atopophrynus syntomopus	Atopophrynus	syntomopus	Craugastoridae	Atopophrynus syntomopus Lynch & Ruiz, 1982	-75.309798	5.712002	Lit_search	2491	CC	CC_occ	b2600
805	niceforonia_aderca	Niceforonia aderca	Niceforonia	aderca	Strabomantidae	hypodactylus adercus	Hypodactylus	adercus	Craugastoridae	Hypodactylus adercus (Lynch, 2003)	-73.301518	6.917224	Lit_search	2254	COR	COR_occ	b2400
813	niceforonia_dolops	Niceforonia dolops	Niceforonia	dolops	Strabomantidae	hypodactylus dolops	Hypodactylus	dolops	Craugastoridae	Hypodactylus dolops (Lynch & Duellman, 1980)	-75.665167	1.835139	Lit_search	1437	COR	COR_ori	b1600
819	niceforonia_latens	Niceforonia latens	Niceforonia	latens	Strabomantidae	hypodactylus latens	Hypodactylus	latens	Craugastoridae	Hypodactylus latens (Lynch, 1989)	-75.6625	6.360556	Lit_search	3067	CC	CC_occ	b3200
820	niceforonia_latens	Niceforonia latens	Niceforonia	latens	Strabomantidae	hypodactylus latens	Hypodactylus	latens	Craugastoridae	Hypodactylus latens (Lynch, 1989)	-75.666528	6.606241	Lit_search	2504	CC	CC_occ	b2600
821	niceforonia_latens	Niceforonia latens	Niceforonia	latens	Strabomantidae	hypodactylus latens	Hypodactylus	latens	Craugastoridae	Hypodactylus latens (Lynch, 1989)	-75.45	4.983333	Lit_search	2656	CC	CC_occ	b2800
822	niceforonia_latens	Niceforonia latens	Niceforonia	latens	Strabomantidae	hypodactylus latens	Hypodactylus	latens	Craugastoridae	Hypodactylus latens (Lynch, 1989)	-75.448625	4.925281	Lit_search	2554	CC	CC_occ	b2600
823	niceforonia_latens	Niceforonia latens	Niceforonia	latens	Strabomantidae	hypodactylus latens	Hypodactylus	latens	Craugastoridae	Hypodactylus latens (Lynch, 1989)	-75.293333	5.084167	Lit_search	3838	CC	CC_ori	b4000
825	niceforonia_mantipus	Niceforonia mantipus	Niceforonia	mantipus	Strabomantidae	hypodactylus mantipus	Hypodactylus	mantipus	Craugastoridae	Hypodactylus mantipus (Boulenger, 1908)	-75.48028	4.4856	Lit_search	3360	CC	CC_ori	b3400
826	niceforonia_mantipus	Niceforonia mantipus	Niceforonia	mantipus	Strabomantidae	hypodactylus mantipus	Hypodactylus	mantipus	Craugastoridae	Hypodactylus mantipus (Boulenger, 1908)	-75.613056	4.674444	Lit_search	2032	CC	CC_occ	b2200
828	niceforonia_mantipus	Niceforonia mantipus	Niceforonia	mantipus	Strabomantidae	hypodactylus mantipus	Hypodactylus	mantipus	Craugastoridae	Hypodactylus mantipus (Boulenger, 1908)	-75.58911	4.73279	Lit_search	1827	CC	CC_occ	b2000
829	niceforonia_mantipus	Niceforonia mantipus	Niceforonia	mantipus	Strabomantidae	hypodactylus mantipus	Hypodactylus	mantipus	Craugastoridae	Hypodactylus mantipus (Boulenger, 1908)	-75.622222	4.668889	Lit_search	1990	CC	CC_occ	b2000
830	niceforonia_mantipus	Niceforonia mantipus	Niceforonia	mantipus	Strabomantidae	hypodactylus mantipus	Hypodactylus	mantipus	Craugastoridae	Hypodactylus mantipus (Boulenger, 1908)	-75.616783	4.66941	Lit_search	1962	CC	CC_occ	b2000
831	niceforonia_mantipus	Niceforonia mantipus	Niceforonia	mantipus	Strabomantidae	hypodactylus mantipus	Hypodactylus	mantipus	Craugastoridae	Hypodactylus mantipus (Boulenger, 1908)	-75.888889	5.361944	Lit_search	1886	COCC	COCC_occ	b2000
832	niceforonia_mantipus	Niceforonia mantipus	Niceforonia	mantipus	Strabomantidae	hypodactylus mantipus	Hypodactylus	mantipus	Craugastoridae	Hypodactylus mantipus (Boulenger, 1908)	-75.06935	5.485515	Lit_search	1772	CC	CC_ori	b1800
833	niceforonia_mantipus	Niceforonia mantipus	Niceforonia	mantipus	Strabomantidae	hypodactylus mantipus	Hypodactylus	mantipus	Craugastoridae	Hypodactylus mantipus (Boulenger, 1908)	-75.135833	6.299722	Lit_search	1885	CC	CC_ori	b2000
836	niceforonia_adenobrachia	Niceforonia adenobrachia	Niceforonia	adenobrachia	Strabomantidae	niceforonia adenobrachia	Niceforonia	adenobrachia	Craugastoridae	Niceforonia adenobrachia (Ardila, Ruiz & Barrera, 1996)	-75.251847	5.053606	Lit_search	3040	CC	CC_ori	b3200
837	niceforonia_adenobrachia	Niceforonia adenobrachia	Niceforonia	adenobrachia	Strabomantidae	niceforonia adenobrachia	Niceforonia	adenobrachia	Craugastoridae	Niceforonia adenobrachia (Ardila, Ruiz & Barrera, 1996)	-75.329861	4.633377	Lit_search	3868	CC	CC_ori	b4000
838	niceforonia_adenobrachia	Niceforonia adenobrachia	Niceforonia	adenobrachia	Strabomantidae	niceforonia adenobrachia	Niceforonia	adenobrachia	Craugastoridae	Niceforonia adenobrachia (Ardila, Ruiz & Barrera, 1996)	-75.603917	4.382417	Lit_search	3262	CC	CC_occ	b3400
839	niceforonia_adenobrachia	Niceforonia adenobrachia	Niceforonia	adenobrachia	Strabomantidae	niceforonia adenobrachia	Niceforonia	adenobrachia	Craugastoridae	Niceforonia adenobrachia (Ardila, Ruiz & Barrera, 1996)	-75.426802	4.905076	Lit_search	2996	CC	CC_occ	b3000
840	niceforonia_nana	Niceforonia nana	Niceforonia	nana	Strabomantidae	niceforonia nana	Niceforonia	nana	Craugastoridae	Niceforonia nana Goin and Cochran, 1963	-73.075	5.948611	Lit_search	3827	COR	COR_occ	b4000
841	niceforonia_nana	Niceforonia nana	Niceforonia	nana	Strabomantidae	niceforonia nana	Niceforonia	nana	Craugastoridae	Niceforonia nana Goin & Cochran, 1963	-73.072355	5.987873	Lit_search	3753	COR	COR_occ	b3800
842	niceforonia_nana	Niceforonia nana	Niceforonia	nana	Strabomantidae	niceforonia nana	Niceforonia	nana	Craugastoridae	Niceforonia nana Goin and Cochran, 1963	-72.7225	5.745833	Lit_search	3453	COR	COR_ori	b3600
843	niceforonia_nana	Niceforonia nana	Niceforonia	nana	Strabomantidae	niceforonia nana	Niceforonia	nana	Craugastoridae	Niceforonia nana Goin and Cochran, 1963	-72.697778	5.51	Lit_search	3331	COR	COR_ori	b3400
844	niceforonia_nana	Niceforonia nana	Niceforonia	nana	Strabomantidae	niceforonia nana	Niceforonia	nana	Craugastoridae	Niceforonia nana Goin and Cochran, 1963	-73.220304	7.854064	Lit_search	3338	COR	COR_occ	b3400
859	craugastor_fitzingeri	Craugastor fitzingeri	Craugastor	fitzingeri	Craugastoridae	craugastor fitzingeri	Craugastor	fitzingeri	Craugastoridae	Craugastor fitzingeri (Schmidt, 1858)	-75.960434	5.65199	Lit_search	2013	COCC	COCC_ori	b2200
862	craugastor_longirostris	Craugastor longirostris	Craugastor	longirostris	Craugastoridae	craugastor longirostris	Craugastor	longirostris	Craugastoridae	Craugastor longirostris (Boulenger, 1898)	-74.88453	5.972338	Lit_search	900	CC	CC_ori	b1000
865	craugastor_longirostris	Craugastor longirostris	Craugastor	longirostris	Craugastoridae	craugastor longirostris	Craugastor	longirostris	Craugastoridae	Craugastor longirostris (Boulenger, 1898)	-75.911944	5.716389	Lit_search	1392	COCC	COCC_ori	b1400
866	craugastor_longirostris	Craugastor longirostris	Craugastor	longirostris	Craugastoridae	craugastor longirostris	Craugastor	longirostris	Craugastoridae	Craugastor longirostris (Boulenger, 1898)	-74.4088	6.477755	Lit_search	98	CC	CC_ori	b200
869	craugastor_longirostris	Craugastor longirostris	Craugastor	longirostris	Craugastoridae	craugastor longirostris	Craugastor	longirostris	Craugastoridae	Craugastor longirostris (Boulenger, 1898)	-74.633923	4.457055	Lit_search	398	COR	COR_occ	b400
874	craugastor_longirostris	Craugastor longirostris	Craugastor	longirostris	Craugastoridae	craugastor longirostris	Craugastor	longirostris	Craugastoridae	Craugastor longirostris (Boulenger, 1898)	-73.75107	6.93452	Lit_search	107	COR	COR_occ	b200
875	craugastor_longirostris	Craugastor longirostris	Craugastor	longirostris	Craugastoridae	craugastor longirostris	Craugastor	longirostris	Craugastoridae	Craugastor longirostris (Boulenger, 1898)	-74.858408	5.198629	Lit_search	443	CC	CC_ori	b600
876	craugastor_longirostris	Craugastor longirostris	Craugastor	longirostris	Craugastoridae	craugastor longirostris	Craugastor	longirostris	Craugastoridae	Craugastor longirostris (Boulenger, 1898)	-74.903807	5.18752	Lit_search	530	CC	CC_ori	b600
889	craugastor_metriosistus	Craugastor metriosistus	Craugastor	metriosistus	Craugastoridae	craugastor metriosistus	Craugastor	metriosistus	Craugastoridae	Craugastor metriosistus Ospina Sarria, Angarita Sierra & Pedroza Banda,2015	-73.4	7.983333	Lit_search	301	COR	COR_occ	b400
890	craugastor_metriosistus	Craugastor metriosistus	Craugastor	metriosistus	Craugastoridae	craugastor metriosistus	Craugastor	metriosistus	Craugastoridae	Craugastor metriosistus Ospina Sarria, Angarita Sierra & Pedroza Banda,2015	-73.5	7.966667	Lit_search	105	COR	COR_occ	b200
891	craugastor_metriosistus	Craugastor metriosistus	Craugastor	metriosistus	Craugastoridae	craugastor metriosistus	Craugastor	metriosistus	Craugastoridae	Craugastor metriosistus Ospina Sarria, Angarita Sierra & Pedroza Banda,2015	-74.86976	6.24144	Lit_search	808	CC	CC_ori	b1000
892	craugastor_metriosistus	Craugastor metriosistus	Craugastor	metriosistus	Craugastoridae	craugastor metriosistus	Craugastor	metriosistus	Craugastoridae	Craugastor metriosistus Ospina Sarria, Angarita Sierra & Pedroza Banda,2015	-74.8688	6.23974	Lit_search	825	CC	CC_ori	b1000
893	craugastor_metriosistus	Craugastor metriosistus	Craugastor	metriosistus	Craugastoridae	craugastor metriosistus	Craugastor	metriosistus	Craugastoridae	Craugastor metriosistus Ospina Sarria, Angarita Sierra & Pedroza Banda,2015	-75.04316	6.15763	Lit_search	1170	CC	CC_ori	b1200
894	craugastor_metriosistus	Craugastor metriosistus	Craugastor	metriosistus	Craugastoridae	craugastor metriosistus	Craugastor	metriosistus	Craugastoridae	Craugastor metriosistus Ospina Sarria, Angarita Sierra & Pedroza Banda,2015	-75.02635	6.36767	Lit_search	1270	CC	CC_ori	b1400
895	craugastor_metriosistus	Craugastor metriosistus	Craugastor	metriosistus	Craugastoridae	craugastor metriosistus	Craugastor	metriosistus	Craugastoridae	Craugastor metriosistus Ospina Sarria, Angarita Sierra & Pedroza Banda,2015	-75.0214	6.38518	Lit_search	1271	CC	CC_ori	b1400
896	craugastor_metriosistus	Craugastor metriosistus	Craugastor	metriosistus	Craugastoridae	craugastor metriosistus	Craugastor	metriosistus	Craugastoridae	Craugastor metriosistus Ospina Sarria, Angarita Sierra & Pedroza Banda,2015	-74.85352	6.20938	Lit_search	809	CC	CC_ori	b1000
897	craugastor_metriosistus	Craugastor metriosistus	Craugastor	metriosistus	Craugastoridae	craugastor metriosistus	Craugastor	metriosistus	Craugastoridae	Craugastor metriosistus Ospina Sarria, Angarita Sierra & Pedroza Banda,2015	-74.854229	6.209127	Lit_search	822	CC	CC_ori	b1000
898	craugastor_metriosistus	Craugastor metriosistus	Craugastor	metriosistus	Craugastoridae	craugastor metriosistus	Craugastor	metriosistus	Craugastoridae	Craugastor metriosistus Ospina Sarria, Angarita Sierra & Pedroza Banda,2015	-74.82722	6.28806	Lit_search	734	CC	CC_ori	b800
899	craugastor_metriosistus	Craugastor metriosistus	Craugastor	metriosistus	Craugastoridae	craugastor metriosistus	Craugastor	metriosistus	Craugastoridae	Craugastor metriosistus Ospina Sarria, Angarita Sierra & Pedroza Banda,2015	-75.04433	6.15844	Lit_search	1247	CC	CC_ori	b1400
900	craugastor_metriosistus	Craugastor metriosistus	Craugastor	metriosistus	Craugastoridae	craugastor metriosistus	Craugastor	metriosistus	Craugastoridae	Craugastor metriosistus Ospina Sarria, Angarita Sierra & Pedroza Banda,2015	-75.04447	6.15865	Lit_search	1247	CC	CC_ori	b1400
901	craugastor_metriosistus	Craugastor metriosistus	Craugastor	metriosistus	Craugastoridae	craugastor metriosistus	Craugastor	metriosistus	Craugastoridae	Craugastor metriosistus Ospina Sarria, Angarita Sierra & Pedroza Banda,2015	-75.185598	6.057265	Lit_search	1284	CC	CC_ori	b1400
902	craugastor_metriosistus	Craugastor metriosistus	Craugastor	metriosistus	Craugastoridae	craugastor metriosistus	Craugastor	metriosistus	Craugastoridae	Craugastor metriosistus Ospina Sarria, Angarita Sierra & Pedroza Banda,2015	-74.634036	5.8807	Lit_search	151	CC	CC_ori	b200
903	craugastor_metriosistus	Craugastor metriosistus	Craugastor	metriosistus	Craugastoridae	craugastor metriosistus	Craugastor	metriosistus	Craugastoridae	Craugastor metriosistus Ospina Sarria, Angarita Sierra & Pedroza Banda,2015	-74.993227	6.187979	Lit_search	989	CC	CC_ori	b1000
904	craugastor_metriosistus	Craugastor metriosistus	Craugastor	metriosistus	Craugastoridae	craugastor metriosistus	Craugastor	metriosistus	Craugastoridae	Craugastor metriosistus Ospina Sarria, Angarita Sierra & Pedroza Banda,2015	-75.042222	5.991944	Lit_search	1013	CC	CC_ori	b1200
905	craugastor_metriosistus	Craugastor metriosistus	Craugastor	metriosistus	Craugastoridae	craugastor metriosistus	Craugastor	metriosistus	Craugastoridae	Craugastor metriosistus Ospina Sarria, Angarita Sierra & Pedroza Banda,2015	-75.310872	5.698631	Lit_search	2379	CC	CC_occ	b2400
906	craugastor_metriosistus	Craugastor metriosistus	Craugastor	metriosistus	Craugastoridae	craugastor metriosistus	Craugastor	metriosistus	Craugastoridae	Craugastor metriosistus Ospina Sarria, Angarita Sierra & Pedroza Banda,2015	-74.589444	5.978056	Lit_search	146	CC	CC_ori	b200
907	craugastor_metriosistus	Craugastor metriosistus	Craugastor	metriosistus	Craugastoridae	craugastor metriosistus	Craugastor	metriosistus	Craugastoridae	Craugastor metriosistus Ospina Sarria, Angarita Sierra & Pedroza Banda,2015	-74.910711	5.317755	Lit_search	707	CC	CC_ori	b800
908	craugastor_metriosistus	Craugastor metriosistus	Craugastor	metriosistus	Craugastoridae	craugastor metriosistus	Craugastor	metriosistus	Craugastoridae	Craugastor metriosistus Ospina Sarria, Angarita Sierra & Pedroza Banda,2015	-74.889557	5.576269	Lit_search	751	CC	CC_ori	b800
909	craugastor_metriosistus	Craugastor metriosistus	Craugastor	metriosistus	Craugastoridae	craugastor metriosistus	Craugastor	metriosistus	Craugastoridae	Craugastor metriosistus Ospina Sarria, Angarita Sierra & Pedroza Banda,2015	-74.991464	5.413047	Lit_search	1458	CC	CC_ori	b1600
910	craugastor_metriosistus	Craugastor metriosistus	Craugastor	metriosistus	Craugastoridae	craugastor metriosistus	Craugastor	metriosistus	Craugastoridae	Craugastor metriosistus Ospina Sarria, Angarita Sierra & Pedroza Banda,2015	-74.619935	4.307339	Lit_search	333	COR	COR_occ	b400
911	craugastor_metriosistus	Craugastor metriosistus	Craugastor	metriosistus	Craugastoridae	craugastor metriosistus	Craugastor	metriosistus	Craugastoridae	Craugastor metriosistus Ospina Sarria, Angarita Sierra & Pedroza Banda,2015	-73.809258	6.219459	Lit_search	933	COR	COR_occ	b1000
912	craugastor_metriosistus	Craugastor metriosistus	Craugastor	metriosistus	Craugastoridae	craugastor metriosistus	Craugastor	metriosistus	Craugastoridae	Craugastor metriosistus Ospina Sarria, Angarita Sierra & Pedroza Banda,2015	-74.886835	5.199505	Lit_search	476	CC	CC_ori	b600
915	craugastor_opimus	Craugastor opimus	Craugastor	opimus	Craugastoridae	craugastor opimus	Craugastor	opimus	Craugastoridae	Craugastor opimus (Savage & Myers, 2002)	-75.39215	7.29117	Lit_search	161	CC	CC_occ	b200
916	craugastor_raniformis	Craugastor raniformis	Craugastor	raniformis	Craugastoridae	craugastor raniformis	Craugastor	raniformis	Craugastoridae	Craugastor raniformis (Boulenger, 1896)	-75.613333	5.506667	Lit_search	1715	COCC	COCC_ori	b1800
917	craugastor_raniformis	Craugastor raniformis	Craugastor	raniformis	Craugastoridae	craugastor raniformis	Craugastor	raniformis	Craugastoridae	Craugastor raniformis (Boulenger, 1896)	-74.831111	5.645833	Lit_search	402	CC	CC_ori	b600
919	craugastor_raniformis	Craugastor raniformis	Craugastor	raniformis	Craugastoridae	craugastor raniformis	Craugastor	raniformis	Craugastoridae	Craugastor raniformis (Boulenger, 1896)	-74.865147	5.560589	Lit_search	478	CC	CC_ori	b600
920	craugastor_raniformis	Craugastor raniformis	Craugastor	raniformis	Craugastoridae	craugastor raniformis	Craugastor	raniformis	Craugastoridae	Craugastor raniformis (Boulenger, 1896)	-74.914444	5.395833	Lit_search	685	CC	CC_ori	b800
921	craugastor_raniformis	Craugastor raniformis	Craugastor	raniformis	Craugastoridae	craugastor raniformis	Craugastor	raniformis	Craugastoridae	Craugastor raniformis (Boulenger, 1896)	-74.946667	5.347778	Lit_search	583	CC	CC_ori	b600
922	craugastor_raniformis	Craugastor raniformis	Craugastor	raniformis	Craugastoridae	craugastor raniformis	Craugastor	raniformis	Craugastoridae	Craugastor raniformis (Boulenger, 1896)	-74.944444	5.573333	Lit_search	495	CC	CC_ori	b600
923	craugastor_raniformis	Craugastor raniformis	Craugastor	raniformis	Craugastoridae	craugastor raniformis	Craugastor	raniformis	Craugastoridae	Craugastor raniformis (Boulenger, 1896)	-75.497778	5.146389	Lit_search	1831	CC	CC_occ	b2000
927	craugastor_raniformis	Craugastor raniformis	Craugastor	raniformis	Craugastoridae	craugastor raniformis	Craugastor	raniformis	Craugastoridae	Craugastor raniformis (Boulenger, 1896)	-75.39215	7.29117	Lit_search	161	CC	CC_occ	b200
928	craugastor_raniformis	Craugastor raniformis	Craugastor	raniformis	Craugastoridae	craugastor raniformis	Craugastor	raniformis	Craugastoridae	Craugastor raniformis (Boulenger, 1896)	-74.589444	5.978056	Lit_search	146	CC	CC_ori	b200
932	craugastor_raniformis	Craugastor raniformis	Craugastor	raniformis	Craugastoridae	craugastor raniformis	Craugastor	raniformis	Craugastoridae	Craugastor raniformis (Boulenger, 1896)	-75.882128	5.299077	Lit_search	1497	COCC	COCC_ori	b1600
939	craugastor_raniformis	Craugastor raniformis	Craugastor	raniformis	Craugastoridae	craugastor raniformis	Craugastor	raniformis	Craugastoridae	Craugastor raniformis (Boulenger, 1896)	-74.633923	4.457055	Lit_search	398	COR	COR_occ	b400
940	craugastor_raniformis	Craugastor raniformis	Craugastor	raniformis	Craugastoridae	craugastor raniformis	Craugastor	raniformis	Craugastoridae	Craugastor raniformis (Boulenger, 1896)	-74.434042	4.963945	Lit_search	1190	COR	COR_occ	b1200
942	craugastor_raniformis	Craugastor raniformis	Craugastor	raniformis	Craugastoridae	craugastor raniformis	Craugastor	raniformis	Craugastoridae	Craugastor raniformis (Boulenger, 1896)	-73.75107	6.93452	Lit_search	107	COR	COR_occ	b200
943	craugastor_raniformis	Craugastor raniformis	Craugastor	raniformis	Craugastoridae	craugastor raniformis	Craugastor	raniformis	Craugastoridae	Craugastor raniformis (Boulenger, 1896)	-74.886835	5.199505	Lit_search	476	CC	CC_ori	b600
963	craugastor_raniformis	Craugastor raniformis	Craugastor	raniformis	Craugastoridae	craugastor raniformis	Craugastor	raniformis	Craugastoridae	Craugastor raniformis (Boulenger, 1896)	-74.774617	5.677472	Lit_search	213	CC	CC_ori	b400
964	tachiramantis_prolixodiscus	Tachiramantis prolixodiscus	Tachiramantis	prolixodiscus	Strabomantidae	tachiramantis prolixodiscus	Tachiramantis	prolixodiscus	Craugastoridae	Tachiramantis prolixodiscus (Lynch, 1978)	-72.972285	7.168767	Lit_search	2355	COR	COR_occ	b2400
965	tachiramantis_prolixodiscus	Tachiramantis prolixodiscus	Tachiramantis	prolixodiscus	Strabomantidae	tachiramantis prolixodiscus	Tachiramantis	prolixodiscus	Craugastoridae	Tachiramantis prolixodiscus (Lynch, 1978)	-73.231958	8.478055	Lit_search	1565	COR	COR_ori	b1600
967	tachiramantis_prolixodiscus	Tachiramantis prolixodiscus	Tachiramantis	prolixodiscus	Strabomantidae	tachiramantis prolixodiscus	Tachiramantis	prolixodiscus	Craugastoridae	Tachiramantis prolixodiscus (Lynch, 1978)	-72.562686	7.588978	Lit_search	2051	COR	COR_ori	b2200
968	tachiramantis_prolixodiscus	Tachiramantis prolixodiscus	Tachiramantis	prolixodiscus	Strabomantidae	tachiramantis prolixodiscus	Tachiramantis	prolixodiscus	Craugastoridae	Tachiramantis prolixodiscus (Lynch, 1978)	-72.811363	7.52442	Lit_search	2112	COR	COR_ori	b2200
969	tachiramantis_prolixodiscus	Tachiramantis prolixodiscus	Tachiramantis	prolixodiscus	Strabomantidae	tachiramantis prolixodiscus	Tachiramantis	prolixodiscus	Craugastoridae	Tachiramantis prolixodiscus (Lynch, 1978)	-72.509793	7.507351	Lit_search	2376	COR	COR_ori	b2400
970	tachiramantis_prolixodiscus	Tachiramantis prolixodiscus	Tachiramantis	prolixodiscus	Strabomantidae	tachiramantis prolixodiscus	Tachiramantis	prolixodiscus	Craugastoridae	Tachiramantis prolixodiscus (Lynch, 1978)	-72.989583	7.045667	Lit_search	2231	COR	COR_occ	b2400
971	tachiramantis_prolixodiscus	Tachiramantis prolixodiscus	Tachiramantis	prolixodiscus	Strabomantidae	tachiramantis prolixodiscus	Tachiramantis	prolixodiscus	Craugastoridae	Tachiramantis prolixodiscus (Lynch, 1978)	-72.965582	7.201491	Lit_search	1952	COR	COR_occ	b2000
972	tachiramantis_douglasi	Tachiramantis douglasi	Tachiramantis	douglasi	Strabomantidae	tachiramantis douglasi	Tachiramantis	douglasi	Craugastoridae	Tachiramantis douglasi (Lynch, 1996)	-72.983927	7.248135	Lit_search	2385	COR	COR_occ	b2400
973	tachiramantis_douglasi	Tachiramantis douglasi	Tachiramantis	douglasi	Strabomantidae	tachiramantis douglasi	Tachiramantis	douglasi	Craugastoridae	Tachiramantis douglasi (Lynch, 1996)	-72.562686	7.588978	Lit_search	2051	COR	COR_ori	b2200
974	tachiramantis_douglasi	Tachiramantis douglasi	Tachiramantis	douglasi	Strabomantidae	tachiramantis douglasi	Tachiramantis	douglasi	Craugastoridae	Tachiramantis douglasi (Lynch, 1996)	-72.562688	7.588979	Lit_search	2051	COR	COR_ori	b2200
975	tachiramantis_lentiginosus	Tachiramantis lentiginosus	Tachiramantis	lentiginosus	Strabomantidae	tachiramantis lentiginosus	Tachiramantis	lentiginosus	Craugastoridae	Tachiramantis lentiginosus (Rivero, 1984)	-72.480444	7.307025	Lit_search	1628	COR	COR_ori	b1800
989	strabomantis_bufoniformis	Strabomantis bufoniformis	Strabomantis	bufoniformis	Strabomantidae	strabomantis bufoniformis	Strabomantis	bufoniformis	Craugastoridae	Strabomantis bufoniformis (Boulenger, 1896)	-75.042222	5.991944	Lit_search	1013	CC	CC_ori	b1200
990	strabomantis_bufoniformis	Strabomantis bufoniformis	Strabomantis	bufoniformis	Strabomantidae	strabomantis bufoniformis	Strabomantis	bufoniformis	Craugastoridae	Strabomantis bufoniformis (Boulenger, 1896)	-75.865363	5.273419	Lit_search	1378	COCC	COCC_ori	b1400
991	strabomantis_bufoniformis	Strabomantis bufoniformis	Strabomantis	bufoniformis	Strabomantidae	strabomantis bufoniformis	Strabomantis	bufoniformis	Craugastoridae	Strabomantis bufoniformis (Boulenger, 1896)	-74.930539	5.392761	Lit_search	516	CC	CC_ori	b600
996	strabomantis_bufoniformis	Strabomantis bufoniformis	Strabomantis	bufoniformis	Strabomantidae	strabomantis bufoniformis	Strabomantis	bufoniformis	Craugastoridae	Strabomantis bufoniformis (Boulenger, 1896)	-75.573453	4.502262	Lit_search	2540	CC	CC_occ	b2600
997	strabomantis_bufoniformis	Strabomantis bufoniformis	Strabomantis	bufoniformis	Strabomantidae	strabomantis bufoniformis	Strabomantis	bufoniformis	Craugastoridae	Strabomantis bufoniformis (Boulenger, 1896)	-75.806111	4.000278	Lit_search	3336	CC	CC_occ	b3400
1011	strabomantis_cerastes	Strabomantis cerastes	Strabomantis	cerastes	Strabomantidae	strabomantis cerastes	Strabomantis	cerastes	Craugastoridae	Strabomantis cerastes (Lynch, 1975)	-75.884444	5.376667	Lit_search	1761	COCC	COCC_occ	b1800
1020	strabomantis_cheiroplethus	Strabomantis cheiroplethus	Strabomantis	cheiroplethus	Strabomantidae	strabomantis cheiroplethus	Strabomantis	cheiroplethus	Craugastoridae	Strabomantis cheiroplethus (Lynch, 1990)	-75.911944	5.378056	Lit_search	1208	COCC	COCC_occ	b1400
1027	strabomantis_cornutus	Strabomantis cornutus	Strabomantis	cornutus	Strabomantidae	strabomantis cornutus	Strabomantis	cornutus	Craugastoridae	Strabomantis cornutus (Jiménez de la Espada, 1871)	-75.604421	1.754731	Lit_search	1386	COR	COR_ori	b1400
1029	strabomantis_ingeri	Strabomantis ingeri	Strabomantis	ingeri	Strabomantidae	strabomantis ingeri	Strabomantis	ingeri	Craugastoridae	Strabomantis ingeri (Cochran & Goin, 1961)	-73.5334	4.6487	Lit_search	2167	COR	COR_ori	b2200
1030	strabomantis_ingeri	Strabomantis ingeri	Strabomantis	ingeri	Strabomantidae	strabomantis ingeri	Strabomantis	ingeri	Craugastoridae	Strabomantis ingeri (Cochran & Goin, 1961)	-74.4239	4.8737	Lit_search	2543	COR	COR_occ	b2600
1031	strabomantis_ingeri	Strabomantis ingeri	Strabomantis	ingeri	Strabomantidae	strabomantis ingeri	Strabomantis	ingeri	Craugastoridae	Strabomantis ingeri (Cochran & Goin, 1961)	-74.3846	4.6883	Lit_search	2059	COR	COR_occ	b2200
1032	strabomantis_ingeri	Strabomantis ingeri	Strabomantis	ingeri	Strabomantidae	strabomantis ingeri	Strabomantis	ingeri	Craugastoridae	Strabomantis ingeri (Cochran & Goin, 1961)	-74.5151	3.8752	Lit_search	2471	COR	COR_occ	b2600
1033	strabomantis_ingeri	Strabomantis ingeri	Strabomantis	ingeri	Strabomantidae	strabomantis ingeri	Strabomantis	ingeri	Craugastoridae	Strabomantis ingeri (Cochran & Goin, 1961)	-72.484	7.488	Lit_search	2179	COR	COR_ori	b2200
1034	strabomantis_ingeri	Strabomantis ingeri	Strabomantis	ingeri	Strabomantidae	strabomantis ingeri	Strabomantis	ingeri	Craugastoridae	Strabomantis ingeri (Cochran & Goin, 1961)	-73.2215	6.0097	Lit_search	2229	COR	COR_occ	b2400
1035	strabomantis_ingeri	Strabomantis ingeri	Strabomantis	ingeri	Strabomantidae	strabomantis ingeri	Strabomantis	ingeri	Craugastoridae	Strabomantis ingeri (Cochran & Goin, 1961)	-73.1985	6.1089	Lit_search	1743	COR	COR_occ	b1800
1036	strabomantis_ingeri	Strabomantis ingeri	Strabomantis	ingeri	Strabomantidae	strabomantis ingeri	Strabomantis	ingeri	Craugastoridae	Strabomantis ingeri (Cochran & Goin, 1961)	-73.4792	6.7925	Lit_search	1450	COR	COR_occ	b1600
1037	strabomantis_ingeri	Strabomantis ingeri	Strabomantis	ingeri	Strabomantidae	strabomantis ingeri	Strabomantis	ingeri	Craugastoridae	Strabomantis ingeri (Cochran & Goin, 1961)	-73.341	6.9227	Lit_search	1519	COR	COR_occ	b1600
1039	strabomantis_necopinus	Strabomantis necopinus	Strabomantis	necopinus	Strabomantidae	strabomantis necopinus	Strabomantis	necopinus	Craugastoridae	Strabomantis necopinus (Lynch, 1997)	-75.613056	4.674444	Lit_search	2032	CC	CC_occ	b2200
1040	strabomantis_necopinus	Strabomantis necopinus	Strabomantis	necopinus	Strabomantidae	strabomantis necopinus	Strabomantis	necopinus	Craugastoridae	Strabomantis necopinus (Lynch, 1997)	-75.581212	6.244203	Lit_search	1473	CC	CC_occ	b1600
1041	strabomantis_necopinus	Strabomantis necopinus	Strabomantis	necopinus	Strabomantidae	strabomantis necopinus	Strabomantis	necopinus	Craugastoridae	Strabomantis necopinus (Lynch, 1997)	-75.206281	6.067392	Lit_search	1928	CC	CC_ori	b2000
1042	strabomantis_necopinus	Strabomantis necopinus	Strabomantis	necopinus	Strabomantidae	strabomantis necopinus	Strabomantis	necopinus	Craugastoridae	Strabomantis necopinus (Lynch, 1997)	-75.149905	5.433554	Lit_search	2603	CC	CC_ori	b2800
1043	strabomantis_necopinus	Strabomantis necopinus	Strabomantis	necopinus	Strabomantidae	strabomantis necopinus	Strabomantis	necopinus	Craugastoridae	Strabomantis necopinus (Lynch, 1997)	-75.070562	5.520187	Lit_search	1945	CC	CC_ori	b2000
1044	strabomantis_necopinus	Strabomantis necopinus	Strabomantis	necopinus	Strabomantidae	strabomantis necopinus	Strabomantis	necopinus	Craugastoridae	Strabomantis necopinus (Lynch, 1997)	-75.58911	4.73279	Lit_search	1827	CC	CC_occ	b2000
1045	strabomantis_necopinus	Strabomantis necopinus	Strabomantis	necopinus	Strabomantidae	strabomantis necopinus	Strabomantis	necopinus	Craugastoridae	Strabomantis necopinus (Lynch, 1997)	-75.437347	4.420363	Lit_search	2089	CC	CC_ori	b2200
1057	strabomantis_zygodactylus	Strabomantis zygodactylus	Strabomantis	zygodactylus	Strabomantidae	strabomantis zygodactylus	Strabomantis	zygodactylus	Craugastoridae	Strabomantis zygodactylus (Lynch & Myers, 1983)	-75.889444	5.416667	Lit_search	1455	COCC	COCC_occ	b1600
1068	pristimantis_acatallelus	Pristimantis acatallelus	Pristimantis	acatallelus	Strabomantidae	pristimantis acatallelus	Pristimantis	acatallelus	Craugastoridae	Pristimantis acatallelus (Lynch & Ruiz, 1983)	-75.888333	5.381667	Lit_search	1631	COCC	COCC_occ	b1800
1069	pristimantis_acatallelus	Pristimantis acatallelus	Pristimantis	acatallelus	Strabomantidae	pristimantis acatallelus	Pristimantis	acatallelus	Craugastoridae	Pristimantis acatallelus (Lynch & Ruiz, 1983)	-75.886111	5.377222	Lit_search	1705	COCC	COCC_occ	b1800
1072	pristimantis_achatinus	Pristimantis achatinus	Pristimantis	achatinus	Strabomantidae	pristimantis achatinus	Pristimantis	achatinus	Craugastoridae	Pristimantis achatinus (Boulenger, 1898)	-75.911944	5.716389	Lit_search	1392	COCC	COCC_ori	b1400
1073	pristimantis_achatinus	Pristimantis achatinus	Pristimantis	achatinus	Strabomantidae	pristimantis achatinus	Pristimantis	achatinus	Craugastoridae	Pristimantis achatinus (Boulenger, 1898)	-75.888333	5.655961	Lit_search	1415	COCC	COCC_ori	b1600
1074	pristimantis_achatinus	Pristimantis achatinus	Pristimantis	achatinus	Strabomantidae	pristimantis achatinus	Pristimantis	achatinus	Craugastoridae	Pristimantis achatinus (Boulenger, 1898)	-75.918947	5.663823	Lit_search	1798	COCC	COCC_ori	b1800
1075	pristimantis_achatinus	Pristimantis achatinus	Pristimantis	achatinus	Strabomantidae	pristimantis achatinus	Pristimantis	achatinus	Craugastoridae	Pristimantis achatinus (Boulenger, 1898)	-75.954832	5.652577	Lit_search	2015	COCC	COCC_ori	b2200
1076	pristimantis_achatinus	Pristimantis achatinus	Pristimantis	achatinus	Strabomantidae	pristimantis achatinus	Pristimantis	achatinus	Craugastoridae	Pristimantis achatinus (Boulenger, 1898)	-75.959135	5.65188	Lit_search	2138	COCC	COCC_ori	b2200
1079	pristimantis_achatinus	Pristimantis achatinus	Pristimantis	achatinus	Strabomantidae	pristimantis achatinus	Pristimantis	achatinus	Craugastoridae	Pristimantis achatinus (Boulenger, 1898)	-75.581212	6.244203	Lit_search	1473	CC	CC_occ	b1600
1080	pristimantis_achatinus	Pristimantis achatinus	Pristimantis	achatinus	Strabomantidae	pristimantis achatinus	Pristimantis	achatinus	Craugastoridae	Pristimantis achatinus (Boulenger, 1898)	-75.601167	6.231928	Lit_search	1528	CC	CC_occ	b1600
1081	pristimantis_achatinus	Pristimantis achatinus	Pristimantis	achatinus	Strabomantidae	pristimantis achatinus	Pristimantis	achatinus	Craugastoridae	Pristimantis achatinus (Boulenger, 1898)	-75.61682	6.150559	Lit_search	1599	CC	CC_occ	b1600
1082	pristimantis_achatinus	Pristimantis achatinus	Pristimantis	achatinus	Strabomantidae	pristimantis achatinus	Pristimantis	achatinus	Craugastoridae	Pristimantis achatinus (Boulenger, 1898)	-75.616305	7.320511	Lit_search	2013	COCC	COCC_ori	b2200
1083	pristimantis_achatinus	Pristimantis achatinus	Pristimantis	achatinus	Strabomantidae	pristimantis achatinus	Pristimantis	achatinus	Craugastoridae	Pristimantis achatinus (Boulenger, 1898)	-75.57753	4.96007	Lit_search	1571	CC	CC_occ	b1600
1084	pristimantis_achatinus	Pristimantis achatinus	Pristimantis	achatinus	Strabomantidae	pristimantis achatinus	Pristimantis	achatinus	Craugastoridae	Pristimantis achatinus (Boulenger, 1898)	-75.562345	5.2977	Lit_search	1581	CC	CC_occ	b1600
1085	pristimantis_achatinus	Pristimantis achatinus	Pristimantis	achatinus	Strabomantidae	pristimantis achatinus	Pristimantis	achatinus	Craugastoridae	Pristimantis achatinus (Boulenger, 1898)	-75.62281	5.02022	Lit_search	1606	CC	CC_occ	b1800
1086	pristimantis_achatinus	Pristimantis achatinus	Pristimantis	achatinus	Strabomantidae	pristimantis achatinus	Pristimantis	achatinus	Craugastoridae	Pristimantis achatinus (Boulenger, 1898)	-75.486468	5.402354	Lit_search	1830	CC	CC_occ	b2000
1087	pristimantis_achatinus	Pristimantis achatinus	Pristimantis	achatinus	Strabomantidae	pristimantis achatinus	Pristimantis	achatinus	Craugastoridae	Pristimantis achatinus (Boulenger, 1898)	-75.690601	4.808717	Lit_search	1416	CC	CC_occ	b1600
1093	pristimantis_achatinus	Pristimantis achatinus	Pristimantis	achatinus	Strabomantidae	pristimantis achatinus	Pristimantis	achatinus	Craugastoridae	Pristimantis achatinus (Boulenger, 1898)	-75.736111	5.233889	Lit_search	1407	COCC	COCC_ori	b1600
1094	pristimantis_achatinus	Pristimantis achatinus	Pristimantis	achatinus	Strabomantidae	pristimantis achatinus	Pristimantis	achatinus	Craugastoridae	Pristimantis achatinus (Boulenger, 1898)	-75.790833	5.068056	Lit_search	1351	COCC	COCC_ori	b1400
1095	pristimantis_achatinus	Pristimantis achatinus	Pristimantis	achatinus	Strabomantidae	pristimantis achatinus	Pristimantis	achatinus	Craugastoridae	Pristimantis achatinus (Boulenger, 1898)	-75.494444	5.055833	Lit_search	2111	CC	CC_occ	b2200
1101	pristimantis_achatinus	Pristimantis achatinus	Pristimantis	achatinus	Strabomantidae	pristimantis achatinus	Pristimantis	achatinus	Craugastoridae	Pristimantis achatinus (Boulenger, 1898)	-75.099915	6.800267	Lit_search	1227	CC	CC_occ	b1400
1116	pristimantis_actinolaimus	Pristimantis actinolaimus	Pristimantis	actinolaimus	Strabomantidae	pristimantis actinolaimus	Pristimantis	actinolaimus	Craugastoridae	Pristimantis actinolaimus (Lynch & Rueda, 1998)	-75.097372	5.478726	Lit_search	2087	CC	CC_ori	b2200
1117	pristimantis_actinolaimus	Pristimantis actinolaimus	Pristimantis	actinolaimus	Strabomantidae	pristimantis actinolaimus	Pristimantis	actinolaimus	Craugastoridae	Pristimantis actinolaimus (Lynch & Rueda, 1998)	-75.09465	5.479665	Lit_search	1954	CC	CC_ori	b2000
1121	pristimantis_acutirostris	Pristimantis acutirostris	Pristimantis	acutirostris	Strabomantidae	pristimantis acutirostris	Pristimantis	acutirostris	Craugastoridae	Pristimantis acutirostris (Lynch, 1984)	-73.1977	6.10728	Lit_search	1740	COR	COR_occ	b1800
1122	pristimantis_acutirostris	Pristimantis acutirostris	Pristimantis	acutirostris	Strabomantidae	pristimantis acutirostris	Pristimantis	acutirostris	Craugastoridae	Pristimantis acutirostris (Lynch, 1984)	-73.1865	6.271451	Lit_search	1758	COR	COR_occ	b1800
1123	pristimantis_acutirostris	Pristimantis acutirostris	Pristimantis	acutirostris	Strabomantidae	pristimantis acutirostris	Pristimantis	acutirostris	Craugastoridae	Pristimantis acutirostris (Lynch, 1984)	-73.199217	6.273806	Lit_search	2023	COR	COR_occ	b2200
1126	pristimantis_affinis	Pristimantis affinis	Pristimantis	affinis	Strabomantidae	pristimantis affinis	Pristimantis	affinis	Craugastoridae	Pristimantis affinis (Werner, 1899)	-73.86525	4.518851	Lit_search	2049	COR	COR_ori	b2200
1127	pristimantis_affinis	Pristimantis affinis	Pristimantis	affinis	Strabomantidae	pristimantis affinis	Pristimantis	affinis	Craugastoridae	Pristimantis affinis (Werner, 1899)	-74.072092	4.710989	Lit_search	2553	COR	COR_occ	b2600
1128	pristimantis_affinis	Pristimantis affinis	Pristimantis	affinis	Strabomantidae	pristimantis affinis	Pristimantis	affinis	Craugastoridae	Pristimantis affinis (Werner, 1899)	-74.296432	4.576585	Lit_search	2401	COR	COR_occ	b2600
1129	pristimantis_affinis	Pristimantis affinis	Pristimantis	affinis	Strabomantidae	pristimantis affinis	Pristimantis	affinis	Craugastoridae	Pristimantis affinis (Werner, 1899)	-73.803611	4.473333	Lit_search	2982	COR	COR_ori	b3000
1130	pristimantis_affinis	Pristimantis affinis	Pristimantis	affinis	Strabomantidae	pristimantis affinis	Pristimantis	affinis	Craugastoridae	Pristimantis affinis (Werner, 1899)	-73.817908	4.333026	Lit_search	3056	COR	COR_ori	b3200
1131	pristimantis_affinis	Pristimantis affinis	Pristimantis	affinis	Strabomantidae	pristimantis affinis	Pristimantis	affinis	Craugastoridae	Pristimantis affinis (Werner, 1899)	-73.687682	4.73205	Lit_search	3115	COR	COR_ori	b3200
1132	pristimantis_affinis	Pristimantis affinis	Pristimantis	affinis	Strabomantidae	pristimantis affinis	Pristimantis	affinis	Craugastoridae	Pristimantis affinis (Werner, 1899)	-73.778555	4.314614	Lit_search	3071	COR	COR_ori	b3200
1133	pristimantis_alalocophus	Pristimantis alalocophus	Pristimantis	alalocophus	Strabomantidae	pristimantis alalocophus	Pristimantis	alalocophus	Craugastoridae	Pristimantis alalocophus (Roa & Ruiz, 1991)	-75.496177	4.640997	Lit_search	2646	CC	CC_occ	b2800
1134	pristimantis_alalocophus	Pristimantis alalocophus	Pristimantis	alalocophus	Strabomantidae	pristimantis alalocophus	Pristimantis	alalocophus	Craugastoridae	Pristimantis alalocophus (Roa & Ruiz, 1991)	-75.404722	5.093333	Lit_search	2667	CC	CC_occ	b2800
1146	pristimantis_angustilineatus	Pristimantis angustilineatus	Pristimantis	angustilineatus	Strabomantidae	pristimantis angustilineatus	Pristimantis	angustilineatus	Craugastoridae	Pristimantis angustilineatus (Lynch, 1998)	-75.931937	5.118732	Lit_search	1983	COCC	COCC_ori	b2000
1147	pristimantis_angustilineatus	Pristimantis angustilineatus	Pristimantis	angustilineatus	Strabomantidae	pristimantis angustilineatus	Pristimantis	angustilineatus	Craugastoridae	Pristimantis angustilineatus (Lynch, 1998)	-75.892695	5.308881	Lit_search	1802	COCC	COCC_ori	b2000
1148	pristimantis_angustilineatus	Pristimantis angustilineatus	Pristimantis	angustilineatus	Strabomantidae	pristimantis angustilineatus	Pristimantis	angustilineatus	Craugastoridae	Pristimantis angustilineatus (Lynch, 1998)	-75.887767	5.321202	Lit_search	1726	COCC	COCC_ori	b1800
1149	pristimantis_angustilineatus	Pristimantis angustilineatus	Pristimantis	angustilineatus	Strabomantidae	pristimantis angustilineatus	Pristimantis	angustilineatus	Craugastoridae	Pristimantis angustilineatus (Lynch, 1998)	-75.884444	5.376667	Lit_search	1761	COCC	COCC_occ	b1800
1151	pristimantis_angustilineatus	Pristimantis angustilineatus	Pristimantis	angustilineatus	Strabomantidae	pristimantis angustilineatus	Pristimantis	angustilineatus	Craugastoridae	Pristimantis angustilineatus (Lynch, 1998)	-75.899058	5.297349	Lit_search	1875	COCC	COCC_ori	b2000
1164	pristimantis_anolirex	Pristimantis anolirex	Pristimantis	anolirex	Strabomantidae	pristimantis anolirex	Pristimantis	anolirex	Craugastoridae	Pristimantis anolirex (Lynch, 1983)	-72.651492	7.122816	Lit_search	2839	COR	COR_ori	b3000
1165	pristimantis_anolirex	Pristimantis anolirex	Pristimantis	anolirex	Strabomantidae	pristimantis anolirex	Pristimantis	anolirex	Craugastoridae	Pristimantis anolirex (Lynch, 1983)	-72.635601	7.114403	Lit_search	3382	COR	COR_ori	b3400
1166	pristimantis_anolirex	Pristimantis anolirex	Pristimantis	anolirex	Strabomantidae	pristimantis anolirex	Pristimantis	anolirex	Craugastoridae	Pristimantis anolirex (Lynch, 1983)	-72.686307	7.048621	Lit_search	3147	COR	COR_ori	b3200
1167	pristimantis_anolirex	Pristimantis anolirex	Pristimantis	anolirex	Strabomantidae	pristimantis anolirex	Pristimantis	anolirex	Craugastoridae	Pristimantis anolirex (Lynch, 1983)	-72.961576	7.168709	Lit_search	2800	COR	COR_occ	b2800
1168	pristimantis_anolirex	Pristimantis anolirex	Pristimantis	anolirex	Strabomantidae	pristimantis anolirex	Pristimantis	anolirex	Craugastoridae	Pristimantis anolirex (Lynch, 1983)	-72.807522	7.00332	Lit_search	3461	COR	COR_occ	b3600
1169	pristimantis_anolirex	Pristimantis anolirex	Pristimantis	anolirex	Strabomantidae	pristimantis anolirex	Pristimantis	anolirex	Craugastoridae	Pristimantis anolirex (Lynch, 1983)	-72.989583	7.045667	Lit_search	2231	COR	COR_occ	b2400
1170	pristimantis_anolirex	Pristimantis anolirex	Pristimantis	anolirex	Strabomantidae	pristimantis anolirex	Pristimantis	anolirex	Craugastoridae	Pristimantis anolirex (Lynch, 1983)	-73.220304	7.854064	Lit_search	3338	COR	COR_occ	b3400
1171	pristimantis_anolirex	Pristimantis anolirex	Pristimantis	anolirex	Strabomantidae	pristimantis anolirex	Pristimantis	anolirex	Craugastoridae	Pristimantis anolirex (Lynch, 1983)	-72.990278	7.108611	Lit_search	3015	COR	COR_occ	b3200
1172	pristimantis_anolirex	Pristimantis anolirex	Pristimantis	anolirex	Strabomantidae	pristimantis anolirex	Pristimantis	anolirex	Craugastoridae	Pristimantis anolirex (Lynch, 1983)	-73.006111	7.174444	Lit_search	1470	COR	COR_occ	b1600
1173	pristimantis_anolirex	Pristimantis anolirex	Pristimantis	anolirex	Strabomantidae	pristimantis anolirex	Pristimantis	anolirex	Craugastoridae	Pristimantis anolirex (Lynch, 1983)	-73.010833	7.138889	Lit_search	2264	COR	COR_occ	b2400
1174	pristimantis_anolirex	Pristimantis anolirex	Pristimantis	anolirex	Strabomantidae	pristimantis anolirex	Pristimantis	anolirex	Craugastoridae	Pristimantis anolirex (Lynch, 1983)	-72.943852	7.516273	Lit_search	3166	COR	COR_occ	b3200
1175	pristimantis_anolirex	Pristimantis anolirex	Pristimantis	anolirex	Strabomantidae	pristimantis anolirex	Pristimantis	anolirex	Craugastoridae	Pristimantis anolirex (Lynch, 1983)	-72.538333	7.492222	Lit_search	2873	COR	COR_ori	b3000
1176	pristimantis_anolirex	Pristimantis anolirex	Pristimantis	anolirex	Strabomantidae	pristimantis anolirex	Pristimantis	anolirex	Craugastoridae	Pristimantis anolirex (Lynch, 1983)	-72.6175	6.665556	Lit_search	3194	COR	COR_occ	b3200
1177	pristimantis_anolirex	Pristimantis anolirex	Pristimantis	anolirex	Strabomantidae	pristimantis anolirex	Pristimantis	anolirex	Craugastoridae	Pristimantis anolirex (Lynch, 1983)	-72.709444	7.108333	Lit_search	3020	COR	COR_ori	b3200
1178	pristimantis_anolirex	Pristimantis anolirex	Pristimantis	anolirex	Strabomantidae	pristimantis anolirex	Pristimantis	anolirex	Craugastoridae	Pristimantis anolirex (Lynch, 1983)	-72.591667	7.344722	Lit_search	3269	COR	COR_ori	b3400
1179	pristimantis_anolirex	Pristimantis anolirex	Pristimantis	anolirex	Strabomantidae	pristimantis anolirex	Pristimantis	anolirex	Craugastoridae	Pristimantis anolirex (Lynch, 1983)	-72.60222	7.340557	Lit_search	2912	COR	COR_ori	b3000
1180	pristimantis_anolirex	Pristimantis anolirex	Pristimantis	anolirex	Strabomantidae	pristimantis anolirex	Pristimantis	anolirex	Craugastoridae	Pristimantis anolirex (Lynch, 1983)	-72.608611	7.345833	Lit_search	2743	COR	COR_ori	b2800
1181	pristimantis_anolirex	Pristimantis anolirex	Pristimantis	anolirex	Strabomantidae	pristimantis anolirex	Pristimantis	anolirex	Craugastoridae	Pristimantis anolirex (Lynch, 1983)	-72.543611	7.476667	Lit_search	2606	COR	COR_ori	b2800
1182	pristimantis_anolirex	Pristimantis anolirex	Pristimantis	anolirex	Strabomantidae	pristimantis anolirex	Pristimantis	anolirex	Craugastoridae	Pristimantis anolirex (Lynch, 1983)	-72.966389	7.670833	Lit_search	3628	COR	COR_occ	b3800
1183	pristimantis_anolirex	Pristimantis anolirex	Pristimantis	anolirex	Strabomantidae	pristimantis anolirex	Pristimantis	anolirex	Craugastoridae	Pristimantis anolirex (Lynch, 1983)	-72.636111	7.154167	Lit_search	2985	COR	COR_ori	b3000
1184	pristimantis_anolirex	Pristimantis anolirex	Pristimantis	anolirex	Strabomantidae	pristimantis anolirex	Pristimantis	anolirex	Craugastoridae	Pristimantis anolirex (Lynch, 1983)	-72.630556	7.152778	Lit_search	3207	COR	COR_ori	b3400
1190	pristimantis_aurantiguttatus	Pristimantis aurantiguttatus	Pristimantis	aurantiguttatus	Strabomantidae	pristimantis aurantiguttatus	Pristimantis	aurantiguttatus	Craugastoridae	Pristimantis aurantiguttatus (Ruiz, Lynch & Ardila, 1997)	-75.76468	7.172607	Lit_search	1591	COCC	COCC_ori	b1600
1193	pristimantis_aurantiguttatus	Pristimantis aurantiguttatus	Pristimantis	aurantiguttatus	Strabomantidae	pristimantis aurantiguttatus	Pristimantis	aurantiguttatus	Craugastoridae	Pristimantis aurantiguttatus (Ruiz, Lynch & Ardila, 1997)	-75.888056	5.381111	Lit_search	1590	COCC	COCC_occ	b1600
1199	pristimantis_bacchus	Pristimantis bacchus	Pristimantis	bacchus	Strabomantidae	pristimantis bacchus	Pristimantis	bacchus	Craugastoridae	Pristimantis bacchus (Lynch, 1984)	-73.1977	6.10728	Lit_search	1740	COR	COR_occ	b1800
1200	pristimantis_bacchus	Pristimantis bacchus	Pristimantis	bacchus	Strabomantidae	pristimantis bacchus	Pristimantis	bacchus	Craugastoridae	Pristimantis bacchus (Lynch, 1984)	-73.09831	6.13694	Lit_search	1857	COR	COR_occ	b2000
1201	pristimantis_bacchus	Pristimantis bacchus	Pristimantis	bacchus	Strabomantidae	pristimantis bacchus	Pristimantis	bacchus	Craugastoridae	Pristimantis bacchus (Lynch, 1984)	-73.216667	6.083333	Lit_search	1941	COR	COR_occ	b2000
1202	pristimantis_bacchus	Pristimantis bacchus	Pristimantis	bacchus	Strabomantidae	pristimantis bacchus	Pristimantis	bacchus	Craugastoridae	Pristimantis bacchus (Lynch, 1984)	-73.19729	6.10815	Lit_search	1746	COR	COR_occ	b1800
1205	pristimantis_baiotis	Pristimantis baiotis	Pristimantis	baiotis	Strabomantidae	pristimantis baiotis	Pristimantis	baiotis	Craugastoridae	Pristimantis baiotis (Lynch, 1998)	-75.889167	5.496111	Lit_search	2169	COCC	COCC_ori	b2200
1206	pristimantis_batrachites	Pristimantis batrachites	Pristimantis	batrachites	Strabomantidae	pristimantis batrachites	Pristimantis	batrachites	Craugastoridae	Pristimantis batrachites (Lynch, 2003)	-72.827874	7.494648	Lit_search	2238	COR	COR_ori	b2400
1207	pristimantis_batrachites	Pristimantis batrachites	Pristimantis	batrachites	Strabomantidae	pristimantis batrachites	Pristimantis	batrachites	Craugastoridae	Pristimantis batrachites (Lynch, 2003)	-72.905556	7.753889	Lit_search	2330	COR	COR_ori	b2400
1208	pristimantis_batrachites	Pristimantis batrachites	Pristimantis	batrachites	Strabomantidae	pristimantis batrachites	Pristimantis	batrachites	Craugastoridae	Pristimantis batrachites (Lynch, 2003)	-72.783603	7.205779	Lit_search	2641	COR	COR_ori	b2800
1216	pristimantis_bernali	Pristimantis bernali	Pristimantis	bernali	Strabomantidae	pristimantis bernali	Pristimantis	bernali	Craugastoridae	Pristimantis bernali (Lynch, 1986)	-75.310872	5.698631	Lit_search	2379	CC	CC_occ	b2400
1217	pristimantis_bicolor	Pristimantis bicolor	Pristimantis	bicolor	Strabomantidae	pristimantis bicolor	Pristimantis	bicolor	Craugastoridae	Pristimantis bicolor (Rueda & Lynch, 1983)	-73.102301	6.132121	Lit_search	1735	COR	COR_occ	b1800
1218	pristimantis_bicolor	Pristimantis bicolor	Pristimantis	bicolor	Strabomantidae	pristimantis bicolor	Pristimantis	bicolor	Craugastoridae	Pristimantis bicolor (Rueda & Lynch, 1983)	-73.160371	6.098355	Lit_search	2270	COR	COR_occ	b2400
1219	pristimantis_bicolor	Pristimantis bicolor	Pristimantis	bicolor	Strabomantidae	pristimantis bicolor	Pristimantis	bicolor	Craugastoridae	Pristimantis bicolor (Rueda & Lynch, 1983)	-73.208485	6.081894	Lit_search	1782	COR	COR_occ	b1800
1220	pristimantis_bicolor	Pristimantis bicolor	Pristimantis	bicolor	Strabomantidae	pristimantis bicolor	Pristimantis	bicolor	Craugastoridae	Pristimantis bicolor (Rueda & Lynch, 1983)	-73.1977	6.10728	Lit_search	1740	COR	COR_occ	b1800
1221	pristimantis_bicolor	Pristimantis bicolor	Pristimantis	bicolor	Strabomantidae	pristimantis bicolor	Pristimantis	bicolor	Craugastoridae	Pristimantis bicolor (Rueda & Lynch, 1983)	-74.278095	4.543277	Lit_search	2562	COR	COR_occ	b2600
1222	pristimantis_bicolor	Pristimantis bicolor	Pristimantis	bicolor	Strabomantidae	pristimantis bicolor	Pristimantis	bicolor	Craugastoridae	Pristimantis bicolor (Rueda & Lynch, 1983)	-74.401659	4.39977	Lit_search	1551	COR	COR_occ	b1600
1223	pristimantis_bicolor	Pristimantis bicolor	Pristimantis	bicolor	Strabomantidae	pristimantis bicolor	Pristimantis	bicolor	Craugastoridae	Pristimantis bicolor (Rueda & Lynch, 1983)	-74.429167	4.904722	Lit_search	1913	COR	COR_occ	b2000
1224	pristimantis_bogotensis	Pristimantis bogotensis	Pristimantis	bogotensis	Strabomantidae	pristimantis bogotensis	Pristimantis	bogotensis	Craugastoridae	Pristimantis bogotensis (Peters, 1863)	-74.324624	4.388418	Lit_search	1887	COR	COR_occ	b2000
1225	pristimantis_bogotensis	Pristimantis bogotensis	Pristimantis	bogotensis	Strabomantidae	pristimantis bogotensis	Pristimantis	bogotensis	Craugastoridae	Pristimantis bogotensis (Peters, 1863)	-73.93387	4.55718	Lit_search	2434	COR	COR_ori	b2600
1226	pristimantis_bogotensis	Pristimantis bogotensis	Pristimantis	bogotensis	Strabomantidae	pristimantis bogotensis	Pristimantis	bogotensis	Craugastoridae	Pristimantis bogotensis (Peters, 1863)	-74.072092	4.710989	Lit_search	2553	COR	COR_occ	b2600
1227	pristimantis_bogotensis	Pristimantis bogotensis	Pristimantis	bogotensis	Strabomantidae	pristimantis bogotensis	Pristimantis	bogotensis	Craugastoridae	Pristimantis bogotensis (Peters, 1863)	-73.922968	4.528659	Lit_search	1929	COR	COR_ori	b2000
1228	pristimantis_bogotensis	Pristimantis bogotensis	Pristimantis	bogotensis	Strabomantidae	pristimantis bogotensis	Pristimantis	bogotensis	Craugastoridae	Pristimantis bogotensis (Peters, 1863)	-74.036111	4.535278	Lit_search	3464	COR	COR_occ	b3600
1229	pristimantis_bogotensis	Pristimantis bogotensis	Pristimantis	bogotensis	Strabomantidae	pristimantis bogotensis	Pristimantis	bogotensis	Craugastoridae	Pristimantis bogotensis (Peters, 1863)	-74.016888	4.137481	Lit_search	3025	COR	COR_ori	b3200
1230	pristimantis_bogotensis	Pristimantis bogotensis	Pristimantis	bogotensis	Strabomantidae	pristimantis bogotensis	Pristimantis	bogotensis	Craugastoridae	Pristimantis bogotensis (Peters, 1863)	-73.89971	4.75219	Lit_search	3122	COR	COR_occ	b3200
1231	pristimantis_bogotensis	Pristimantis bogotensis	Pristimantis	bogotensis	Strabomantidae	pristimantis bogotensis	Pristimantis	bogotensis	Craugastoridae	Pristimantis bogotensis (Peters, 1863)	-73.877402	4.867236	Lit_search	2679	COR	COR_occ	b2800
1232	pristimantis_bogotensis	Pristimantis bogotensis	Pristimantis	bogotensis	Strabomantidae	pristimantis bogotensis	Pristimantis	bogotensis	Craugastoridae	Pristimantis bogotensis (Peters, 1863)	-74.002767	4.255066	Lit_search	2304	COR	COR_ori	b2400
1233	pristimantis_bogotensis	Pristimantis bogotensis	Pristimantis	bogotensis	Strabomantidae	pristimantis bogotensis	Pristimantis	bogotensis	Craugastoridae	Pristimantis bogotensis (Peters, 1863)	-74.055525	4.605673	Lit_search	3153	COR	COR_occ	b3200
1234	pristimantis_bogotensis	Pristimantis bogotensis	Pristimantis	bogotensis	Strabomantidae	pristimantis bogotensis	Pristimantis	bogotensis	Craugastoridae	Pristimantis bogotensis (Peters, 1863)	-73.977286	4.587297	Lit_search	3112	COR	COR_ori	b3200
1235	pristimantis_bogotensis	Pristimantis bogotensis	Pristimantis	bogotensis	Strabomantidae	pristimantis bogotensis	Pristimantis	bogotensis	Craugastoridae	Pristimantis bogotensis (Peters, 1863)	-73.968186	4.549271	Lit_search	3301	COR	COR_ori	b3400
1236	pristimantis_bogotensis	Pristimantis bogotensis	Pristimantis	bogotensis	Strabomantidae	pristimantis bogotensis	Pristimantis	bogotensis	Craugastoridae	Pristimantis bogotensis (Peters, 1863)	-74.055319	4.51453	Lit_search	3385	COR	COR_ori	b3400
1237	pristimantis_bogotensis	Pristimantis bogotensis	Pristimantis	bogotensis	Strabomantidae	pristimantis bogotensis	Pristimantis	bogotensis	Craugastoridae	Pristimantis bogotensis (Peters, 1863)	-74.28337	4.46663	Lit_search	2682	COR	COR_occ	b2800
1238	pristimantis_bogotensis	Pristimantis bogotensis	Pristimantis	bogotensis	Strabomantidae	pristimantis bogotensis	Pristimantis	bogotensis	Craugastoridae	Pristimantis bogotensis (Peters, 1863)	-74.041891	4.661029	Lit_search	2833	COR	COR_occ	b3000
1239	pristimantis_bogotensis	Pristimantis bogotensis	Pristimantis	bogotensis	Strabomantidae	pristimantis bogotensis	Pristimantis	bogotensis	Craugastoridae	Pristimantis bogotensis (Peters, 1863)	-74.191373	4.434942	Lit_search	3606	COR	COR_occ	b3800
1240	pristimantis_bogotensis	Pristimantis bogotensis	Pristimantis	bogotensis	Strabomantidae	pristimantis bogotensis	Pristimantis	bogotensis	Craugastoridae	Pristimantis bogotensis (Peters, 1863)	-73.978581	4.579949	Lit_search	3189	COR	COR_ori	b3200
1241	pristimantis_bogotensis	Pristimantis bogotensis	Pristimantis	bogotensis	Strabomantidae	pristimantis bogotensis	Pristimantis	bogotensis	Craugastoridae	Pristimantis bogotensis (Peters, 1863)	-74.054444	4.591944	Lit_search	3225	COR	COR_occ	b3400
1242	pristimantis_bogotensis	Pristimantis bogotensis	Pristimantis	bogotensis	Strabomantidae	pristimantis bogotensis	Pristimantis	bogotensis	Craugastoridae	Pristimantis bogotensis (Peters, 1863)	-74.080681	4.573977	Lit_search	2633	COR	COR_occ	b2800
1243	pristimantis_bogotensis	Pristimantis bogotensis	Pristimantis	bogotensis	Strabomantidae	pristimantis bogotensis	Pristimantis	bogotensis	Craugastoridae	Pristimantis bogotensis (Peters, 1863)	-74.401389	3.898611	Lit_search	3589	COR	COR_occ	b3600
1244	pristimantis_bogotensis	Pristimantis bogotensis	Pristimantis	bogotensis	Strabomantidae	pristimantis bogotensis	Pristimantis	bogotensis	Craugastoridae	Pristimantis bogotensis (Peters, 1863)	-74.093333	4.345833	Lit_search	3486	COR	COR_ori	b3600
1245	pristimantis_bogotensis	Pristimantis bogotensis	Pristimantis	bogotensis	Strabomantidae	pristimantis bogotensis	Pristimantis	bogotensis	Craugastoridae	Pristimantis bogotensis (Peters, 1863)	-73.761944	4.539444	Lit_search	3147	COR	COR_ori	b3200
1246	pristimantis_bogotensis	Pristimantis bogotensis	Pristimantis	bogotensis	Strabomantidae	pristimantis bogotensis	Pristimantis	bogotensis	Craugastoridae	Pristimantis bogotensis (Peters, 1863)	-73.730556	4.908611	Lit_search	3009	COR	COR_ori	b3200
1247	pristimantis_bogotensis	Pristimantis bogotensis	Pristimantis	bogotensis	Strabomantidae	pristimantis bogotensis	Pristimantis	bogotensis	Craugastoridae	Pristimantis bogotensis (Peters, 1863)	-73.490098	4.968157	Lit_search	1697	COR	COR_ori	b1800
1248	pristimantis_bogotensis	Pristimantis bogotensis	Pristimantis	bogotensis	Strabomantidae	pristimantis bogotensis	Pristimantis	bogotensis	Craugastoridae	Pristimantis bogotensis (Peters, 1863)	-73.933611	4.641389	Lit_search	3491	COR	COR_ori	b3600
1249	pristimantis_bogotensis	Pristimantis bogotensis	Pristimantis	bogotensis	Strabomantidae	pristimantis bogotensis	Pristimantis	bogotensis	Craugastoridae	Pristimantis bogotensis (Peters, 1863)	-73.968631	4.720521	Lit_search	2691	COR	COR_occ	b2800
1250	pristimantis_bogotensis	Pristimantis bogotensis	Pristimantis	bogotensis	Strabomantidae	pristimantis bogotensis	Pristimantis	bogotensis	Craugastoridae	Pristimantis bogotensis (Peters, 1863)	-73.078887	5.510558	Lit_search	2945	COR	COR_occ	b3000
1251	pristimantis_bogotensis	Pristimantis bogotensis	Pristimantis	bogotensis	Strabomantidae	pristimantis bogotensis	Pristimantis	bogotensis	Craugastoridae	Pristimantis bogotensis (Peters, 1863)	-73.08	5.588889	Lit_search	3233	COR	COR_occ	b3400
1252	pristimantis_bogotensis	Pristimantis bogotensis	Pristimantis	bogotensis	Strabomantidae	pristimantis bogotensis	Pristimantis	bogotensis	Craugastoridae	Pristimantis bogotensis (Peters, 1863)	-73.08	5.518889	Lit_search	2742	COR	COR_occ	b2800
1253	pristimantis_bogotensis	Pristimantis bogotensis	Pristimantis	bogotensis	Strabomantidae	pristimantis bogotensis	Pristimantis	bogotensis	Craugastoridae	Pristimantis bogotensis (Peters, 1863)	-74.294908	4.214069	Lit_search	3464	COR	COR_occ	b3600
1254	pristimantis_bogotensis	Pristimantis bogotensis	Pristimantis	bogotensis	Strabomantidae	pristimantis bogotensis	Pristimantis	bogotensis	Craugastoridae	Pristimantis bogotensis (Peters, 1863)	-74.289722	4.881111	Lit_search	2825	COR	COR_occ	b3000
1255	pristimantis_bogotensis	Pristimantis bogotensis	Pristimantis	bogotensis	Strabomantidae	pristimantis bogotensis	Pristimantis	bogotensis	Craugastoridae	Pristimantis bogotensis (Peters, 1863)	-73.785278	4.970556	Lit_search	3203	COR	COR_occ	b3400
1256	pristimantis_bogotensis	Pristimantis bogotensis	Pristimantis	bogotensis	Strabomantidae	pristimantis bogotensis	Pristimantis	bogotensis	Craugastoridae	Pristimantis bogotensis (Peters, 1863)	-73.992222	4.548611	Lit_search	3380	COR	COR_ori	b3400
1257	pristimantis_bogotensis	Pristimantis bogotensis	Pristimantis	bogotensis	Strabomantidae	pristimantis bogotensis	Pristimantis	bogotensis	Craugastoridae	Pristimantis bogotensis (Peters, 1863)	-74.006944	4.530833	Lit_search	3098	COR	COR_ori	b3200
1258	pristimantis_bogotensis	Pristimantis bogotensis	Pristimantis	bogotensis	Strabomantidae	pristimantis bogotensis	Pristimantis	bogotensis	Craugastoridae	Pristimantis bogotensis (Peters, 1863)	-74.004446	4.542494	Lit_search	3108	COR	COR_ori	b3200
1259	pristimantis_bogotensis	Pristimantis bogotensis	Pristimantis	bogotensis	Strabomantidae	pristimantis bogotensis	Pristimantis	bogotensis	Craugastoridae	Pristimantis bogotensis (Peters, 1863)	-74.118333	4.253056	Lit_search	3261	COR	COR_ori	b3400
1260	pristimantis_bogotensis	Pristimantis bogotensis	Pristimantis	bogotensis	Strabomantidae	pristimantis bogotensis	Pristimantis	bogotensis	Craugastoridae	Pristimantis bogotensis (Peters, 1863)	-74.11812	4.252949	Lit_search	3261	COR	COR_ori	b3400
1261	pristimantis_bogotensis	Pristimantis bogotensis	Pristimantis	bogotensis	Strabomantidae	pristimantis bogotensis	Pristimantis	bogotensis	Craugastoridae	Pristimantis bogotensis (Peters, 1863)	-74.116639	4.254167	Lit_search	3345	COR	COR_ori	b3400
1262	pristimantis_bogotensis	Pristimantis bogotensis	Pristimantis	bogotensis	Strabomantidae	pristimantis bogotensis	Pristimantis	bogotensis	Craugastoridae	Pristimantis bogotensis (Peters, 1863)	-74.116639	4.253056	Lit_search	3326	COR	COR_ori	b3400
1263	pristimantis_bogotensis	Pristimantis bogotensis	Pristimantis	bogotensis	Strabomantidae	pristimantis bogotensis	Pristimantis	bogotensis	Craugastoridae	Pristimantis bogotensis (Peters, 1863)	-74.113333	4.255556	Lit_search	3448	COR	COR_ori	b3600
1264	pristimantis_bogotensis	Pristimantis bogotensis	Pristimantis	bogotensis	Strabomantidae	pristimantis bogotensis	Pristimantis	bogotensis	Craugastoridae	Pristimantis bogotensis (Peters, 1863)	-74.111389	4.255278	Lit_search	3543	COR	COR_ori	b3600
1265	pristimantis_bogotensis	Pristimantis bogotensis	Pristimantis	bogotensis	Strabomantidae	pristimantis bogotensis	Pristimantis	bogotensis	Craugastoridae	Pristimantis bogotensis (Peters, 1863)	-74.124167	4.239167	Lit_search	3239	COR	COR_ori	b3400
1266	pristimantis_bogotensis	Pristimantis bogotensis	Pristimantis	bogotensis	Strabomantidae	pristimantis bogotensis	Pristimantis	bogotensis	Craugastoridae	Pristimantis bogotensis (Peters, 1863)	-74.116389	4.253056	Lit_search	3326	COR	COR_ori	b3400
1267	pristimantis_bogotensis	Pristimantis bogotensis	Pristimantis	bogotensis	Strabomantidae	pristimantis bogotensis	Pristimantis	bogotensis	Craugastoridae	Pristimantis bogotensis (Peters, 1863)	-73.479167	5.687222	Lit_search	2583	COR	COR_occ	b2600
1268	pristimantis_boulengeri	Pristimantis boulengeri	Pristimantis	boulengeri	Strabomantidae	pristimantis boulengeri	Pristimantis	boulengeri	Craugastoridae	Pristimantis boulengeri (Lynch, 1981)	-75.366667	4.616667	Lit_search	3667	CC	CC_ori	b3800
1282	pristimantis_boulengeri	Pristimantis boulengeri	Pristimantis	boulengeri	Strabomantidae	pristimantis boulengeri	Pristimantis	boulengeri	Craugastoridae	Pristimantis boulengeri (Lynch, 1981)	-75.03327	5.60002	Lit_search	1416	CC	CC_ori	b1600
1283	pristimantis_boulengeri	Pristimantis boulengeri	Pristimantis	boulengeri	Strabomantidae	pristimantis boulengeri	Pristimantis	boulengeri	Craugastoridae	Pristimantis boulengeri (Lynch, 1981)	-75.449133	4.647901	Lit_search	2899	CC	CC_occ	b3000
1284	pristimantis_boulengeri	Pristimantis boulengeri	Pristimantis	boulengeri	Strabomantidae	pristimantis boulengeri	Pristimantis	boulengeri	Craugastoridae	Pristimantis boulengeri (Lynch, 1981)	-75.211715	4.813836	Lit_search	3015	CC	CC_ori	b3200
1285	pristimantis_boulengeri	Pristimantis boulengeri	Pristimantis	boulengeri	Strabomantidae	pristimantis boulengeri	Pristimantis	boulengeri	Craugastoridae	Pristimantis boulengeri (Lynch, 1981)	-75.889167	5.496111	Lit_search	2169	COCC	COCC_ori	b2200
1286	pristimantis_boulengeri	Pristimantis boulengeri	Pristimantis	boulengeri	Strabomantidae	pristimantis boulengeri	Pristimantis	boulengeri	Craugastoridae	Pristimantis boulengeri (Lynch, 1981)	-75.566667	4.716667	Lit_search	2078	CC	CC_occ	b2200
1287	pristimantis_boulengeri	Pristimantis boulengeri	Pristimantis	boulengeri	Strabomantidae	pristimantis boulengeri	Pristimantis	boulengeri	Craugastoridae	Pristimantis boulengeri (Lynch, 1981)	-75.583306	4.733306	Lit_search	1830	CC	CC_occ	b2000
1288	pristimantis_boulengeri	Pristimantis boulengeri	Pristimantis	boulengeri	Strabomantidae	pristimantis boulengeri	Pristimantis	boulengeri	Craugastoridae	Pristimantis boulengeri (Lynch, 1981)	-75.736111	5.233889	Lit_search	1407	COCC	COCC_ori	b1600
1289	pristimantis_boulengeri	Pristimantis boulengeri	Pristimantis	boulengeri	Strabomantidae	pristimantis boulengeri	Pristimantis	boulengeri	Craugastoridae	Pristimantis boulengeri (Lynch, 1981)	-75.441111	5.076111	Lit_search	2501	CC	CC_occ	b2600
1290	pristimantis_boulengeri	Pristimantis boulengeri	Pristimantis	boulengeri	Strabomantidae	pristimantis boulengeri	Pristimantis	boulengeri	Craugastoridae	Pristimantis boulengeri (Lynch, 1981)	-75.451389	5.091667	Lit_search	2638	CC	CC_occ	b2800
1292	pristimantis_boulengeri	Pristimantis boulengeri	Pristimantis	boulengeri	Strabomantidae	pristimantis boulengeri	Pristimantis	boulengeri	Craugastoridae	Pristimantis boulengeri (Lynch, 1981)	-75.514771	5.042569	Lit_search	1909	CC	CC_occ	b2000
1293	pristimantis_boulengeri	Pristimantis boulengeri	Pristimantis	boulengeri	Strabomantidae	pristimantis boulengeri	Pristimantis	boulengeri	Craugastoridae	Pristimantis boulengeri (Lynch, 1981)	-75.41	5.203333	Lit_search	2539	CC	CC_occ	b2600
1294	pristimantis_boulengeri	Pristimantis boulengeri	Pristimantis	boulengeri	Strabomantidae	pristimantis boulengeri	Pristimantis	boulengeri	Craugastoridae	Pristimantis boulengeri (Lynch, 1981)	-75.407778	5.2225	Lit_search	2804	CC	CC_occ	b3000
1295	pristimantis_boulengeri	Pristimantis boulengeri	Pristimantis	boulengeri	Strabomantidae	pristimantis boulengeri	Pristimantis	boulengeri	Craugastoridae	Pristimantis boulengeri (Lynch, 1981)	-75.4	5.198611	Lit_search	2582	CC	CC_occ	b2600
1296	pristimantis_boulengeri	Pristimantis boulengeri	Pristimantis	boulengeri	Strabomantidae	pristimantis boulengeri	Pristimantis	boulengeri	Craugastoridae	Pristimantis boulengeri (Lynch, 1981)	-75.448611	4.925278	Lit_search	2554	CC	CC_occ	b2600
1299	pristimantis_boulengeri	Pristimantis boulengeri	Pristimantis	boulengeri	Strabomantidae	pristimantis boulengeri	Pristimantis	boulengeri	Craugastoridae	Pristimantis boulengeri (Lynch, 1981)	-75.322149	4.555263	Lit_search	1856	CC	CC_ori	b2000
1336	pristimantis_brevifrons	Pristimantis brevifrons	Pristimantis	brevifrons	Strabomantidae	pristimantis brevifrons	Pristimantis	brevifrons	Craugastoridae	Pristimantis brevifrons (Lynch, 1981)	-75.555278	4.503889	Lit_search	2693	CC	CC_occ	b2800
1337	pristimantis_brevifrons	Pristimantis brevifrons	Pristimantis	brevifrons	Strabomantidae	pristimantis brevifrons	Pristimantis	brevifrons	Craugastoridae	Pristimantis brevifrons (Lynch, 1981)	-73.742778	4.608889	Lit_search	3366	COR	COR_ori	b3400
1362	pristimantis_buckleyi	Pristimantis buckleyi	Pristimantis	buckleyi	Strabomantidae	pristimantis buckleyi	Pristimantis	buckleyi	Craugastoridae	Pristimantis buckleyi (Boulenger, 1882)	-75.807222	4.000556	Lit_search	3246	CC	CC_occ	b3400
1387	pristimantis_cabrerai	Pristimantis cabrerai	Pristimantis	cabrerai	Strabomantidae	pristimantis cabrerai	Pristimantis	cabrerai	Craugastoridae	Pristimantis cabrerai (Cochran & Goin, 1970)	-75.879654	5.656421	Lit_search	1299	COCC	COCC_ori	b1400
1390	pristimantis_cabrerai	Pristimantis cabrerai	Pristimantis	cabrerai	Strabomantidae	pristimantis cabrerai	Pristimantis	cabrerai	Craugastoridae	Pristimantis cabrerai (Cochran & Goin, 1970)	-75.040833	5.525278	Lit_search	1579	CC	CC_ori	b1600
1391	pristimantis_cabrerai	Pristimantis cabrerai	Pristimantis	cabrerai	Strabomantidae	pristimantis cabrerai	Pristimantis	cabrerai	Craugastoridae	Pristimantis cabrerai (Cochran & Goin, 1970)	-75.451389	5.091667	Lit_search	2638	CC	CC_occ	b2800
1404	pristimantis_calcaratus	Pristimantis calcaratus	Pristimantis	calcaratus	Strabomantidae	pristimantis calcaratus	Pristimantis	calcaratus	Craugastoridae	Pristimantis calcaratus (Boulenger, 1908)	-75.889167	5.496111	Lit_search	2169	COCC	COCC_ori	b2200
1440	pristimantis_carlossanchezi	Pristimantis carlossanchezi	Pristimantis	carlossanchezi	Strabomantidae	pristimantis carlossanchezi	Pristimantis	carlossanchezi	Craugastoridae	Pristimantis carlossanchezi (Arroyo 2007)	-72.983927	7.248135	Lit_search	2385	COR	COR_occ	b2400
1441	pristimantis_carranguerorum	Pristimantis carranguerorum	Pristimantis	carranguerorum	Strabomantidae	pristimantis carranguerorum	Pristimantis	carranguerorum	Craugastoridae	Pristimantis carranguerorum (Lynch, 1994)	-72.448056	5.494444	Lit_search	1005	COR	COR_ori	b1200
1442	pristimantis_carranguerorum	Pristimantis carranguerorum	Pristimantis	carranguerorum	Strabomantidae	pristimantis carranguerorum	Pristimantis	carranguerorum	Craugastoridae	Pristimantis carranguerorum (Lynch, 1994)	-72.728611	5.443056	Lit_search	1908	COR	COR_ori	b2000
1443	pristimantis_carranguerorum	Pristimantis carranguerorum	Pristimantis	carranguerorum	Strabomantidae	pristimantis carranguerorum	Pristimantis	carranguerorum	Craugastoridae	Pristimantis carranguerorum (Lynch, 1994)	-72.718556	5.408333	Lit_search	1526	COR	COR_ori	b1600
1444	pristimantis_carranguerorum	Pristimantis carranguerorum	Pristimantis	carranguerorum	Strabomantidae	pristimantis carranguerorum	Pristimantis	carranguerorum	Craugastoridae	Pristimantis carranguerorum (Lynch, 1994)	-72.7025	5.431667	Lit_search	1950	COR	COR_ori	b2000
1445	pristimantis_carranguerorum	Pristimantis carranguerorum	Pristimantis	carranguerorum	Strabomantidae	pristimantis carranguerorum	Pristimantis	carranguerorum	Craugastoridae	Pristimantis carranguerorum (Lynch, 1994)	-72.7	5.283333	Lit_search	787	COR	COR_ori	b800
1446	pristimantis_carranguerorum	Pristimantis carranguerorum	Pristimantis	carranguerorum	Strabomantidae	pristimantis carranguerorum	Pristimantis	carranguerorum	Craugastoridae	Pristimantis carranguerorum (Lynch, 1994)	-72.706	5.294	Lit_search	918	COR	COR_ori	b1000
1447	pristimantis_carranguerorum	Pristimantis carranguerorum	Pristimantis	carranguerorum	Strabomantidae	pristimantis carranguerorum	Pristimantis	carranguerorum	Craugastoridae	Pristimantis carranguerorum (Lynch, 1994)	-73.282361	4.894111	Lit_search	1117	COR	COR_ori	b1200
1448	pristimantis_carranguerorum	Pristimantis carranguerorum	Pristimantis	carranguerorum	Strabomantidae	pristimantis carranguerorum	Pristimantis	carranguerorum	Craugastoridae	Pristimantis carranguerorum (Lynch, 1994)	-73.249194	4.893861	Lit_search	1249	COR	COR_ori	b1400
1449	pristimantis_carranguerorum	Pristimantis carranguerorum	Pristimantis	carranguerorum	Strabomantidae	pristimantis carranguerorum	Pristimantis	carranguerorum	Craugastoridae	Pristimantis carranguerorum (Lynch, 1994)	-73.272417	4.84825	Lit_search	904	COR	COR_ori	b1000
1450	pristimantis_carranguerorum	Pristimantis carranguerorum	Pristimantis	carranguerorum	Strabomantidae	pristimantis carranguerorum	Pristimantis	carranguerorum	Craugastoridae	Pristimantis carranguerorum (Lynch, 1994)	-72.671639	5.233778	Lit_search	745	COR	COR_ori	b800
1451	pristimantis_carranguerorum	Pristimantis carranguerorum	Pristimantis	carranguerorum	Strabomantidae	pristimantis carranguerorum	Pristimantis	carranguerorum	Craugastoridae	Pristimantis carranguerorum (Lynch, 1994)	-73.352778	4.755278	Lit_search	1381	COR	COR_ori	b1400
1452	pristimantis_carranguerorum	Pristimantis carranguerorum	Pristimantis	carranguerorum	Strabomantidae	pristimantis carranguerorum	Pristimantis	carranguerorum	Craugastoridae	Pristimantis carranguerorum (Lynch, 1994)	-73.364583	4.704583	Lit_search	1167	COR	COR_ori	b1200
1453	pristimantis_carranguerorum	Pristimantis carranguerorum	Pristimantis	carranguerorum	Strabomantidae	pristimantis carranguerorum	Pristimantis	carranguerorum	Craugastoridae	Pristimantis carranguerorum (Lynch, 1994)	-73.664528	4.754028	Lit_search	2705	COR	COR_ori	b2800
1454	pristimantis_carranguerorum	Pristimantis carranguerorum	Pristimantis	carranguerorum	Strabomantidae	pristimantis carranguerorum	Pristimantis	carranguerorum	Craugastoridae	Pristimantis carranguerorum (Lynch, 1994)	-73.669972	4.758306	Lit_search	2692	COR	COR_ori	b2800
1455	pristimantis_carranguerorum	Pristimantis carranguerorum	Pristimantis	carranguerorum	Strabomantidae	pristimantis carranguerorum	Pristimantis	carranguerorum	Craugastoridae	Pristimantis carranguerorum (Lynch, 1994)	-73.663722	4.745333	Lit_search	2804	COR	COR_ori	b3000
1456	pristimantis_carranguerorum	Pristimantis carranguerorum	Pristimantis	carranguerorum	Strabomantidae	pristimantis carranguerorum	Pristimantis	carranguerorum	Craugastoridae	Pristimantis carranguerorum (Lynch, 1994)	-72.678889	5.304167	Lit_search	1507	COR	COR_ori	b1600
1460	pristimantis_caryophyllaceus	Pristimantis caryophyllaceus	Pristimantis	caryophyllaceus	Strabomantidae	pristimantis caryophyllaceus	Pristimantis	caryophyllaceus	Craugastoridae	Pristimantis caryophyllaceus (Barbour, 1928)	-75.76468	7.172607	Lit_search	1591	COCC	COCC_ori	b1600
1481	pristimantis_chalceus	Pristimantis chalceus	Pristimantis	chalceus	Strabomantidae	pristimantis chalceus	Pristimantis	chalceus	Craugastoridae	Pristimantis chalceus (Peters, 1873)	-75.889444	5.416667	Lit_search	1455	COCC	COCC_occ	b1600
1522	pristimantis_corniger	Pristimantis corniger	Pristimantis	corniger	Strabomantidae	pristimantis corniger	Pristimantis	corniger	Craugastoridae	Pristimantis corniger (Lynch & Suarez, 2003)	-75.707288	1.671858	Lit_search	1332	COR	COR_ori	b1400
1523	pristimantis_corniger	Pristimantis corniger	Pristimantis	corniger	Strabomantidae	pristimantis corniger	Pristimantis	corniger	Craugastoridae	Pristimantis corniger (Lynch & Suarez, 2003)	-75.640278	1.866944	Lit_search	2228	COR	COR_ori	b2400
1524	pristimantis_corniger	Pristimantis corniger	Pristimantis	corniger	Strabomantidae	pristimantis corniger	Pristimantis	corniger	Craugastoridae	Pristimantis corniger (Lynch & Suarez, 2003)	-75.648321	1.866305	Lit_search	1980	COR	COR_ori	b2000
1525	pristimantis_corniger	Pristimantis corniger	Pristimantis	corniger	Strabomantidae	pristimantis corniger	Pristimantis	corniger	Craugastoridae	Pristimantis corniger (Lynch & Suarez, 2003)	-75.648997	1.866758	Lit_search	2057	COR	COR_ori	b2200
1526	pristimantis_corniger	Pristimantis corniger	Pristimantis	corniger	Strabomantidae	pristimantis corniger	Pristimantis	corniger	Craugastoridae	Pristimantis corniger (Lynch & Suarez, 2003)	-74.882811	2.696206	Lit_search	1286	COR	COR_ori	b1400
1527	pristimantis_corniger	Pristimantis corniger	Pristimantis	corniger	Strabomantidae	pristimantis corniger	Pristimantis	corniger	Craugastoridae	Pristimantis corniger (Lynch & Suarez, 2003)	-75.554805	2.384507	Lit_search	772	COR	COR_occ	b800
1529	pristimantis_corniger	Pristimantis corniger	Pristimantis	corniger	Strabomantidae	pristimantis corniger	Pristimantis	corniger	Craugastoridae	Pristimantis corniger (Lynch & Suarez, 2003)	-75.641699	1.8669	Lit_search	2169	COR	COR_ori	b2200
1530	pristimantis_corniger	Pristimantis corniger	Pristimantis	corniger	Strabomantidae	pristimantis corniger	Pristimantis	corniger	Craugastoridae	Pristimantis corniger (Lynch & Suarez, 2003)	-75.644117	1.867475	Lit_search	2074	COR	COR_ori	b2200
1543	pristimantis_curtipes	Pristimantis curtipes	Pristimantis	curtipes	Strabomantidae	pristimantis curtipes	Pristimantis	curtipes	Craugastoridae	Pristimantis curtipes (Boulenger, 1882)	-75.563888	4.470555	Lit_search	3226	CC	CC_occ	b3400
1556	pristimantis_deinops	Pristimantis deinops	Pristimantis	deinops	Strabomantidae	pristimantis deinops	Pristimantis	deinops	Craugastoridae	Pristimantis deinops (Lynch, 1996)	-75.898333	5.493889	Lit_search	2518	COCC	COCC_ori	b2600
1557	pristimantis_deinops	Pristimantis deinops	Pristimantis	deinops	Strabomantidae	pristimantis deinops	Pristimantis	deinops	Craugastoridae	Pristimantis deinops (Lynch, 1996)	-75.890556	5.491944	Lit_search	2243	COCC	COCC_ori	b2400
1567	pristimantis_dorado	Pristimantis dorado	Pristimantis	dorado	Strabomantidae	pristimantis dorado	Pristimantis	dorado	Craugastoridae	Pristimantis dorado Rivera-Correa,Lamadrid-Feris & Crawford, 2016	-73.682584	4.487642	Lit_search	2675	COR	COR_ori	b2800
1568	pristimantis_dorado	Pristimantis dorado	Pristimantis	dorado	Strabomantidae	pristimantis dorado	Pristimantis	dorado	Craugastoridae	Pristimantis dorado Rivera-Correa,Lamadrid-Feris & Crawford, 2016	-73.6865	4.48947	Lit_search	2861	COR	COR_ori	b3000
1569	pristimantis_dorsopictus	Pristimantis dorsopictus	Pristimantis	dorsopictus	Strabomantidae	pristimantis dorsopictus	Pristimantis	dorsopictus	Craugastoridae	Pristimantis dorsopictus (Rivero & Serna, 1987)	-75.383332	4.6	Lit_search	3141	CC	CC_ori	b3200
1570	pristimantis_dorsopictus	Pristimantis dorsopictus	Pristimantis	dorsopictus	Strabomantidae	pristimantis dorsopictus	Pristimantis	dorsopictus	Craugastoridae	Pristimantis dorsopictus (Rivero & Serna, 1987)	-75.25	5.71667	Lit_search	3133	CC	CC_occ	b3200
1571	pristimantis_dorsopictus	Pristimantis dorsopictus	Pristimantis	dorsopictus	Strabomantidae	pristimantis dorsopictus	Pristimantis	dorsopictus	Craugastoridae	Pristimantis dorsopictus (Rivero & Serna, 1987)	-75.040833	5.525278	Lit_search	1579	CC	CC_ori	b1600
1572	pristimantis_dorsopictus	Pristimantis dorsopictus	Pristimantis	dorsopictus	Strabomantidae	pristimantis dorsopictus	Pristimantis	dorsopictus	Craugastoridae	Pristimantis dorsopictus (Rivero & Serna, 1987)	-75.149905	5.433554	Lit_search	2603	CC	CC_ori	b2800
1573	pristimantis_dorsopictus	Pristimantis dorsopictus	Pristimantis	dorsopictus	Strabomantidae	pristimantis dorsopictus	Pristimantis	dorsopictus	Craugastoridae	Pristimantis dorsopictus (Rivero & Serna, 1987)	-75.419069	6.961969	Lit_search	2242	CC	CC_occ	b2400
1574	pristimantis_dorsopictus	Pristimantis dorsopictus	Pristimantis	dorsopictus	Strabomantidae	pristimantis dorsopictus	Pristimantis	dorsopictus	Craugastoridae	Pristimantis dorsopictus (Rivero & Serna, 1987)	-75.261111	5.703889	Lit_search	2632	CC	CC_occ	b2800
1575	pristimantis_dorsopictus	Pristimantis dorsopictus	Pristimantis	dorsopictus	Strabomantidae	pristimantis dorsopictus	Pristimantis	dorsopictus	Craugastoridae	Pristimantis dorsopictus (Rivero & Serna, 1987)	-75.40685	4.321475	Lit_search	2538	CC	CC_ori	b2600
1581	pristimantis_elegans	Pristimantis elegans	Pristimantis	elegans	Strabomantidae	pristimantis elegans	Pristimantis	elegans	Craugastoridae	Pristimantis elegans (Peters, 1863)	-74.324624	4.388418	Lit_search	1887	COR	COR_occ	b2000
1582	pristimantis_elegans	Pristimantis elegans	Pristimantis	elegans	Strabomantidae	pristimantis elegans	Pristimantis	elegans	Craugastoridae	Pristimantis elegans (Peters, 1863)	-74.072092	4.710989	Lit_search	2553	COR	COR_occ	b2600
1583	pristimantis_elegans	Pristimantis elegans	Pristimantis	elegans	Strabomantidae	pristimantis elegans	Pristimantis	elegans	Craugastoridae	Pristimantis elegans (Peters, 1863)	-74.045	4.443184	Lit_search	2446	COR	COR_ori	b2600
1584	pristimantis_elegans	Pristimantis elegans	Pristimantis	elegans	Strabomantidae	pristimantis elegans	Pristimantis	elegans	Craugastoridae	Pristimantis elegans (Peters, 1863)	-74.173	4.385	Lit_search	3113	COR	COR_occ	b3200
1585	pristimantis_elegans	Pristimantis elegans	Pristimantis	elegans	Strabomantidae	pristimantis elegans	Pristimantis	elegans	Craugastoridae	Pristimantis elegans (Peters, 1863)	-74.191373	4.434942	Lit_search	3606	COR	COR_occ	b3800
1586	pristimantis_elegans	Pristimantis elegans	Pristimantis	elegans	Strabomantidae	pristimantis elegans	Pristimantis	elegans	Craugastoridae	Pristimantis elegans (Peters, 1863)	-74.46662	4.66852	Lit_search	916	COR	COR_occ	b1000
1587	pristimantis_elegans	Pristimantis elegans	Pristimantis	elegans	Strabomantidae	pristimantis elegans	Pristimantis	elegans	Craugastoridae	Pristimantis elegans (Peters, 1863)	-74.055525	4.605673	Lit_search	3153	COR	COR_occ	b3200
1588	pristimantis_elegans	Pristimantis elegans	Pristimantis	elegans	Strabomantidae	pristimantis elegans	Pristimantis	elegans	Craugastoridae	Pristimantis elegans (Peters, 1863)	-73.376111	5.747778	Lit_search	3554	COR	COR_occ	b3600
1589	pristimantis_elegans	Pristimantis elegans	Pristimantis	elegans	Strabomantidae	pristimantis elegans	Pristimantis	elegans	Craugastoridae	Pristimantis elegans (Peters, 1863)	-73.221389	5.409444	Lit_search	3422	COR	COR_ori	b3600
1590	pristimantis_elegans	Pristimantis elegans	Pristimantis	elegans	Strabomantidae	pristimantis elegans	Pristimantis	elegans	Craugastoridae	Pristimantis elegans (Peters, 1863)	-73.168889	5.469722	Lit_search	3421	COR	COR_ori	b3600
1591	pristimantis_elegans	Pristimantis elegans	Pristimantis	elegans	Strabomantidae	pristimantis elegans	Pristimantis	elegans	Craugastoridae	Pristimantis elegans (Peters, 1863)	-73.031104	5.890485	Lit_search	3410	COR	COR_occ	b3600
1592	pristimantis_elegans	Pristimantis elegans	Pristimantis	elegans	Strabomantidae	pristimantis elegans	Pristimantis	elegans	Craugastoridae	Pristimantis elegans (Peters, 1863)	-73.479167	5.687222	Lit_search	2583	COR	COR_occ	b2600
1593	pristimantis_elegans	Pristimantis elegans	Pristimantis	elegans	Strabomantidae	pristimantis elegans	Pristimantis	elegans	Craugastoridae	Pristimantis elegans (Peters, 1863)	-72.948951	5.95661	Lit_search	2728	COR	COR_occ	b2800
1594	pristimantis_elegans	Pristimantis elegans	Pristimantis	elegans	Strabomantidae	pristimantis elegans	Pristimantis	elegans	Craugastoridae	Pristimantis elegans (Peters, 1863)	-74.11	4.255	Lit_search	3587	COR	COR_ori	b3600
1595	pristimantis_elegans	Pristimantis elegans	Pristimantis	elegans	Strabomantidae	pristimantis elegans	Pristimantis	elegans	Craugastoridae	Pristimantis elegans (Peters, 1863)	-74.004444	4.5425	Lit_search	3108	COR	COR_ori	b3200
1596	pristimantis_elegans	Pristimantis elegans	Pristimantis	elegans	Strabomantidae	pristimantis elegans	Pristimantis	elegans	Craugastoridae	Pristimantis elegans (Peters, 1863)	-74.003056	4.5475	Lit_search	3197	COR	COR_ori	b3200
1597	pristimantis_elegans	Pristimantis elegans	Pristimantis	elegans	Strabomantidae	pristimantis elegans	Pristimantis	elegans	Craugastoridae	Pristimantis elegans (Peters, 1863)	-74.396667	3.911667	Lit_search	3410	COR	COR_occ	b3600
1598	pristimantis_elegans	Pristimantis elegans	Pristimantis	elegans	Strabomantidae	pristimantis elegans	Pristimantis	elegans	Craugastoridae	Pristimantis elegans (Peters, 1863)	-74.284167	4.204722	Lit_search	3674	COR	COR_occ	b3800
1599	pristimantis_elegans	Pristimantis elegans	Pristimantis	elegans	Strabomantidae	pristimantis elegans	Pristimantis	elegans	Craugastoridae	Pristimantis elegans (Peters, 1863)	-74.294444	4.213889	Lit_search	3464	COR	COR_occ	b3600
1600	pristimantis_elegans	Pristimantis elegans	Pristimantis	elegans	Strabomantidae	pristimantis elegans	Pristimantis	elegans	Craugastoridae	Pristimantis elegans (Peters, 1863)	-74.118333	4.253056	Lit_search	3261	COR	COR_ori	b3400
1601	pristimantis_elegans	Pristimantis elegans	Pristimantis	elegans	Strabomantidae	pristimantis elegans	Pristimantis	elegans	Craugastoridae	Pristimantis elegans (Peters, 1863)	-74.111667	4.255278	Lit_search	3496	COR	COR_ori	b3600
1602	pristimantis_elegans	Pristimantis elegans	Pristimantis	elegans	Strabomantidae	pristimantis elegans	Pristimantis	elegans	Craugastoridae	Pristimantis elegans (Peters, 1863)	-74.113333	4.255556	Lit_search	3448	COR	COR_ori	b3600
1603	pristimantis_elegans	Pristimantis elegans	Pristimantis	elegans	Strabomantidae	pristimantis elegans	Pristimantis	elegans	Craugastoridae	Pristimantis elegans (Peters, 1863)	-74.099444	4.343056	Lit_search	3740	COR	COR_ori	b3800
1604	pristimantis_elegans	Pristimantis elegans	Pristimantis	elegans	Strabomantidae	pristimantis elegans	Pristimantis	elegans	Craugastoridae	Pristimantis elegans (Peters, 1863)	-74.098056	4.343889	Lit_search	3664	COR	COR_ori	b3800
1605	pristimantis_elegans	Pristimantis elegans	Pristimantis	elegans	Strabomantidae	pristimantis elegans	Pristimantis	elegans	Craugastoridae	Pristimantis elegans (Peters, 1863)	-74.095278	4.344167	Lit_search	3560	COR	COR_ori	b3600
1606	pristimantis_elegans	Pristimantis elegans	Pristimantis	elegans	Strabomantidae	pristimantis elegans	Pristimantis	elegans	Craugastoridae	Pristimantis elegans (Peters, 1863)	-74.093333	4.345556	Lit_search	3486	COR	COR_ori	b3600
1607	pristimantis_elegans	Pristimantis elegans	Pristimantis	elegans	Strabomantidae	pristimantis elegans	Pristimantis	elegans	Craugastoridae	Pristimantis elegans (Peters, 1863)	-74.093333	4.345833	Lit_search	3486	COR	COR_ori	b3600
1608	pristimantis_elegans	Pristimantis elegans	Pristimantis	elegans	Strabomantidae	pristimantis elegans	Pristimantis	elegans	Craugastoridae	Pristimantis elegans (Peters, 1863)	-74.095278	4.356111	Lit_search	3406	COR	COR_ori	b3600
1609	pristimantis_elegans	Pristimantis elegans	Pristimantis	elegans	Strabomantidae	pristimantis elegans	Pristimantis	elegans	Craugastoridae	Pristimantis elegans (Peters, 1863)	-74.006667	4.531111	Lit_search	3095	COR	COR_ori	b3200
1610	pristimantis_elegans	Pristimantis elegans	Pristimantis	elegans	Strabomantidae	pristimantis elegans	Pristimantis	elegans	Craugastoridae	Pristimantis elegans (Peters, 1863)	-73.992222	4.548611	Lit_search	3380	COR	COR_ori	b3400
1611	pristimantis_elegans	Pristimantis elegans	Pristimantis	elegans	Strabomantidae	pristimantis elegans	Pristimantis	elegans	Craugastoridae	Pristimantis elegans (Peters, 1863)	-74.000278	4.549167	Lit_search	3264	COR	COR_ori	b3400
1612	pristimantis_elegans	Pristimantis elegans	Pristimantis	elegans	Strabomantidae	pristimantis elegans	Pristimantis	elegans	Craugastoridae	Pristimantis elegans (Peters, 1863)	-73.935556	4.641389	Lit_search	3454	COR	COR_ori	b3600
1613	pristimantis_elegans	Pristimantis elegans	Pristimantis	elegans	Strabomantidae	pristimantis elegans	Pristimantis	elegans	Craugastoridae	Pristimantis elegans (Peters, 1863)	-74.284167	4.880833	Lit_search	2871	COR	COR_occ	b3000
1614	pristimantis_elegans	Pristimantis elegans	Pristimantis	elegans	Strabomantidae	pristimantis elegans	Pristimantis	elegans	Craugastoridae	Pristimantis elegans (Peters, 1863)	-74.283056	4.201111	Lit_search	3752	COR	COR_occ	b3800
1615	pristimantis_elegans	Pristimantis elegans	Pristimantis	elegans	Strabomantidae	pristimantis elegans	Pristimantis	elegans	Craugastoridae	Pristimantis elegans (Peters, 1863)	-73.983611	4.550278	Lit_search	3453	COR	COR_ori	b3600
1616	pristimantis_elegans	Pristimantis elegans	Pristimantis	elegans	Strabomantidae	pristimantis elegans	Pristimantis	elegans	Craugastoridae	Pristimantis elegans (Peters, 1863)	-73.997778	4.551111	Lit_search	3309	COR	COR_ori	b3400
1617	pristimantis_elegans	Pristimantis elegans	Pristimantis	elegans	Strabomantidae	pristimantis elegans	Pristimantis	elegans	Craugastoridae	Pristimantis elegans (Peters, 1863)	-74.282222	4.883333	Lit_search	2915	COR	COR_occ	b3000
1618	pristimantis_elegans	Pristimantis elegans	Pristimantis	elegans	Strabomantidae	pristimantis elegans	Pristimantis	elegans	Craugastoridae	Pristimantis elegans (Peters, 1863)	-73.726111	4.901389	Lit_search	2958	COR	COR_ori	b3000
1619	pristimantis_elegans	Pristimantis elegans	Pristimantis	elegans	Strabomantidae	pristimantis elegans	Pristimantis	elegans	Craugastoridae	Pristimantis elegans (Peters, 1863)	-73.852778	4.764444	Lit_search	3579	COR	COR_occ	b3600
1620	pristimantis_elegans	Pristimantis elegans	Pristimantis	elegans	Strabomantidae	pristimantis elegans	Pristimantis	elegans	Craugastoridae	Pristimantis elegans (Peters, 1863)	-74.069137	4.622659	Lit_search	2584	COR	COR_occ	b2600
1621	pristimantis_elegans	Pristimantis elegans	Pristimantis	elegans	Strabomantidae	pristimantis elegans	Pristimantis	elegans	Craugastoridae	Pristimantis elegans (Peters, 1863)	-74.209862	4.288955	Lit_search	3724	COR	COR_occ	b3800
1622	pristimantis_elegans	Pristimantis elegans	Pristimantis	elegans	Strabomantidae	pristimantis elegans	Pristimantis	elegans	Craugastoridae	Pristimantis elegans (Peters, 1863)	-73.756383	4.58035	Lit_search	3580	COR	COR_ori	b3600
1623	pristimantis_elegans	Pristimantis elegans	Pristimantis	elegans	Strabomantidae	pristimantis elegans	Pristimantis	elegans	Craugastoridae	Pristimantis elegans (Peters, 1863)	-74.193611	5.007222	Lit_search	3332	COR	COR_occ	b3400
1624	pristimantis_elegans	Pristimantis elegans	Pristimantis	elegans	Strabomantidae	pristimantis elegans	Pristimantis	elegans	Craugastoridae	Pristimantis elegans (Peters, 1863)	-73.922968	4.528659	Lit_search	1929	COR	COR_ori	b2000
1625	pristimantis_elegans	Pristimantis elegans	Pristimantis	elegans	Strabomantidae	pristimantis elegans	Pristimantis	elegans	Craugastoridae	Pristimantis elegans (Peters, 1863)	-74.036111	4.535278	Lit_search	3464	COR	COR_occ	b3600
1626	pristimantis_elegans	Pristimantis elegans	Pristimantis	elegans	Strabomantidae	pristimantis elegans	Pristimantis	elegans	Craugastoridae	Pristimantis elegans (Peters, 1863)	-73.7675	4.532778	Lit_search	3183	COR	COR_ori	b3200
1627	pristimantis_elegans	Pristimantis elegans	Pristimantis	elegans	Strabomantidae	pristimantis elegans	Pristimantis	elegans	Craugastoridae	Pristimantis elegans (Peters, 1863)	-73.805556	4.803889	Lit_search	3413	COR	COR_ori	b3600
1628	pristimantis_elegans	Pristimantis elegans	Pristimantis	elegans	Strabomantidae	pristimantis elegans	Pristimantis	elegans	Craugastoridae	Pristimantis elegans (Peters, 1863)	-74.078312	4.461311	Lit_search	3255	COR	COR_ori	b3400
1629	pristimantis_elegans	Pristimantis elegans	Pristimantis	elegans	Strabomantidae	pristimantis elegans	Pristimantis	elegans	Craugastoridae	Pristimantis elegans (Peters, 1863)	-73.8	4.683333	Lit_search	3696	COR	COR_ori	b3800
1630	pristimantis_epacrus	Pristimantis epacrus	Pristimantis	epacrus	Strabomantidae	pristimantis epacrus	Pristimantis	epacrus	Craugastoridae	Pristimantis epacrus (Lynch & Suaréz, 2000)	-75.665167	1.835139	Lit_search	1437	COR	COR_ori	b1600
1632	pristimantis_epacrus	Pristimantis epacrus	Pristimantis	epacrus	Strabomantidae	pristimantis epacrus	Pristimantis	epacrus	Craugastoridae	Pristimantis epacrus (Lynch & Suaréz, 2000)	-75.66512	1.66658	Lit_search	1080	COR	COR_ori	b1200
1633	pristimantis_epacrus	Pristimantis epacrus	Pristimantis	epacrus	Strabomantidae	pristimantis epacrus	Pristimantis	epacrus	Craugastoridae	Pristimantis epacrus (Lynch & Suaréz, 2000)	-75.656994	1.704867	Lit_search	832	COR	COR_ori	b1000
1634	pristimantis_epacrus	Pristimantis epacrus	Pristimantis	epacrus	Strabomantidae	pristimantis epacrus	Pristimantis	epacrus	Craugastoridae	Pristimantis epacrus (Lynch & Suaréz, 2000)	-75.699238	1.68682	Lit_search	1433	COR	COR_ori	b1600
1646	pristimantis_erythropleura	Pristimantis erythropleura	Pristimantis	erythropleura	Strabomantidae	pristimantis erythropleura	Pristimantis	erythropleura	Craugastoridae	Pristimantis erythropleura (Boulenger, 1896)	-75.776082	5.790513	Lit_search	1970	COCC	COCC_ori	b2000
1647	pristimantis_erythropleura	Pristimantis erythropleura	Pristimantis	erythropleura	Strabomantidae	pristimantis erythropleura	Pristimantis	erythropleura	Craugastoridae	Pristimantis erythropleura (Boulenger, 1896)	-75.309798	5.712002	Lit_search	2491	CC	CC_occ	b2600
1648	pristimantis_erythropleura	Pristimantis erythropleura	Pristimantis	erythropleura	Strabomantidae	pristimantis erythropleura	Pristimantis	erythropleura	Craugastoridae	Pristimantis erythropleura (Boulenger, 1896)	-75.63611	4.72833	Lit_search	1898	CC	CC_occ	b2000
1653	pristimantis_erythropleura	Pristimantis erythropleura	Pristimantis	erythropleura	Strabomantidae	pristimantis erythropleura	Pristimantis	erythropleura	Craugastoridae	Pristimantis erythropleura (Boulenger, 1896)	-75.638889	4.681944	Lit_search	1894	CC	CC_occ	b2000
1655	pristimantis_erythropleura	Pristimantis erythropleura	Pristimantis	erythropleura	Strabomantidae	pristimantis erythropleura	Pristimantis	erythropleura	Craugastoridae	Pristimantis erythropleura (Boulenger, 1896)	-75.885	5.4925	Lit_search	2346	COCC	COCC_ori	b2400
1656	pristimantis_erythropleura	Pristimantis erythropleura	Pristimantis	erythropleura	Strabomantidae	pristimantis erythropleura	Pristimantis	erythropleura	Craugastoridae	Pristimantis erythropleura (Boulenger, 1896)	-75.884167	5.4925	Lit_search	2418	COCC	COCC_ori	b2600
1657	pristimantis_erythropleura	Pristimantis erythropleura	Pristimantis	erythropleura	Strabomantidae	pristimantis erythropleura	Pristimantis	erythropleura	Craugastoridae	Pristimantis erythropleura (Boulenger, 1896)	-75.898056	5.493889	Lit_search	2518	COCC	COCC_ori	b2600
1658	pristimantis_erythropleura	Pristimantis erythropleura	Pristimantis	erythropleura	Strabomantidae	pristimantis erythropleura	Pristimantis	erythropleura	Craugastoridae	Pristimantis erythropleura (Boulenger, 1896)	-75.173277	5.4477	Lit_search	1827	CC	CC_ori	b2000
1659	pristimantis_erythropleura	Pristimantis erythropleura	Pristimantis	erythropleura	Strabomantidae	pristimantis erythropleura	Pristimantis	erythropleura	Craugastoridae	Pristimantis erythropleura (Boulenger, 1896)	-75.709148	4.811033	Lit_search	1387	CC	CC_occ	b1400
1660	pristimantis_erythropleura	Pristimantis erythropleura	Pristimantis	erythropleura	Strabomantidae	pristimantis erythropleura	Pristimantis	erythropleura	Craugastoridae	Pristimantis erythropleura (Boulenger, 1896)	-75.58911	4.73279	Lit_search	1827	CC	CC_occ	b2000
1661	pristimantis_erythropleura	Pristimantis erythropleura	Pristimantis	erythropleura	Strabomantidae	pristimantis erythropleura	Pristimantis	erythropleura	Craugastoridae	Pristimantis erythropleura (Boulenger, 1896)	-75.632313	4.801274	Lit_search	1606	CC	CC_occ	b1800
1668	pristimantis_erythropleura	Pristimantis erythropleura	Pristimantis	erythropleura	Strabomantidae	pristimantis erythropleura	Pristimantis	erythropleura	Craugastoridae	Pristimantis erythropleura (Boulenger, 1896)	-75.449133	4.647901	Lit_search	2899	CC	CC_occ	b3000
1669	pristimantis_erythropleura	Pristimantis erythropleura	Pristimantis	erythropleura	Strabomantidae	pristimantis erythropleura	Pristimantis	erythropleura	Craugastoridae	Pristimantis erythropleura (Boulenger, 1896)	-75.555278	4.503889	Lit_search	2693	CC	CC_occ	b2800
1670	pristimantis_erythropleura	Pristimantis erythropleura	Pristimantis	erythropleura	Strabomantidae	pristimantis erythropleura	Pristimantis	erythropleura	Craugastoridae	Pristimantis erythropleura (Boulenger, 1896)	-75.040833	5.525278	Lit_search	1579	CC	CC_ori	b1600
1674	pristimantis_erythropleura	Pristimantis erythropleura	Pristimantis	erythropleura	Strabomantidae	pristimantis erythropleura	Pristimantis	erythropleura	Craugastoridae	Pristimantis erythropleura (Boulenger, 1896)	-75.42527	4.83332	Lit_search	3781	CC	CC_occ	b3800
1676	pristimantis_erythropleura	Pristimantis erythropleura	Pristimantis	erythropleura	Strabomantidae	pristimantis erythropleura	Pristimantis	erythropleura	Craugastoridae	Pristimantis erythropleura (Boulenger, 1896)	-75.211715	4.813836	Lit_search	3015	CC	CC_ori	b3200
1727	pristimantis_erythropleura	Pristimantis erythropleura	Pristimantis	erythropleura	Strabomantidae	pristimantis erythropleura	Pristimantis	erythropleura	Craugastoridae	Pristimantis erythropleura (Boulenger, 1896)	-75.183198	6.294216	Lit_search	1923	CC	CC_ori	b2000
1728	pristimantis_erythropleura	Pristimantis erythropleura	Pristimantis	erythropleura	Strabomantidae	pristimantis erythropleura	Pristimantis	erythropleura	Craugastoridae	Pristimantis erythropleura (Boulenger, 1896)	-75.879654	5.656421	Lit_search	1299	COCC	COCC_ori	b1400
1730	pristimantis_erythropleura	Pristimantis erythropleura	Pristimantis	erythropleura	Strabomantidae	pristimantis erythropleura	Pristimantis	erythropleura	Craugastoridae	Pristimantis erythropleura (Boulenger, 1896)	-75.185598	6.057265	Lit_search	1284	CC	CC_ori	b1400
1733	pristimantis_erythropleura	Pristimantis erythropleura	Pristimantis	erythropleura	Strabomantidae	pristimantis erythropleura	Pristimantis	erythropleura	Craugastoridae	Pristimantis erythropleura (Boulenger, 1896)	-75.16615	6.320046	Lit_search	1886	CC	CC_ori	b2000
1736	pristimantis_erythropleura	Pristimantis erythropleura	Pristimantis	erythropleura	Strabomantidae	pristimantis erythropleura	Pristimantis	erythropleura	Craugastoridae	Pristimantis erythropleura (Boulenger, 1896)	-75.514771	5.042569	Lit_search	1909	CC	CC_occ	b2000
1742	pristimantis_erythropleura	Pristimantis erythropleura	Pristimantis	erythropleura	Strabomantidae	pristimantis erythropleura	Pristimantis	erythropleura	Craugastoridae	Pristimantis erythropleura (Boulenger, 1896)	-75.643663	4.556096	Lit_search	1507	CC	CC_occ	b1600
1743	pristimantis_erythropleura	Pristimantis erythropleura	Pristimantis	erythropleura	Strabomantidae	pristimantis erythropleura	Pristimantis	erythropleura	Craugastoridae	Pristimantis erythropleura (Boulenger, 1896)	-75.628333	4.667222	Lit_search	1933	CC	CC_occ	b2000
1744	pristimantis_erythropleura	Pristimantis erythropleura	Pristimantis	erythropleura	Strabomantidae	pristimantis erythropleura	Pristimantis	erythropleura	Craugastoridae	Pristimantis erythropleura (Boulenger, 1896)	-75.8187	5.308531	Lit_search	1623	COCC	COCC_ori	b1800
1745	pristimantis_erythropleura	Pristimantis erythropleura	Pristimantis	erythropleura	Strabomantidae	pristimantis erythropleura	Pristimantis	erythropleura	Craugastoridae	Pristimantis erythropleura (Boulenger, 1896)	-75.516667	4.683333	Lit_search	2534	CC	CC_occ	b2600
1752	pristimantis_factiosus	Pristimantis factiosus	Pristimantis	factiosus	Strabomantidae	pristimantis factiosus	Pristimantis	factiosus	Craugastoridae	Pristimantis factiosus (Lynch & Rueda, 1998)	-75.040833	5.525278	Lit_search	1579	CC	CC_ori	b1600
1753	pristimantis_factiosus	Pristimantis factiosus	Pristimantis	factiosus	Strabomantidae	pristimantis factiosus	Pristimantis	factiosus	Craugastoridae	Pristimantis factiosus (Lynch & Rueda, 1998)	-75.149905	5.433554	Lit_search	2603	CC	CC_ori	b2800
1754	pristimantis_factiosus	Pristimantis factiosus	Pristimantis	factiosus	Strabomantidae	pristimantis factiosus	Pristimantis	factiosus	Craugastoridae	Pristimantis factiosus (Lynch & Rueda, 1998)	-75.09465	5.479665	Lit_search	1954	CC	CC_ori	b2000
1755	pristimantis_factiosus	Pristimantis factiosus	Pristimantis	factiosus	Strabomantidae	pristimantis factiosus	Pristimantis	factiosus	Craugastoridae	Pristimantis factiosus (Lynch & Rueda, 1998)	-74.99083	5.37476	Lit_search	1493	CC	CC_ori	b1600
1756	pristimantis_factiosus	Pristimantis factiosus	Pristimantis	factiosus	Strabomantidae	pristimantis factiosus	Pristimantis	factiosus	Craugastoridae	Pristimantis factiosus (Lynch & Rueda, 1998)	-75.032778	5.601944	Lit_search	1264	CC	CC_ori	b1400
1757	pristimantis_factiosus	Pristimantis factiosus	Pristimantis	factiosus	Strabomantidae	pristimantis factiosus	Pristimantis	factiosus	Craugastoridae	Pristimantis factiosus (Lynch & Rueda, 1998)	-75.033861	5.482278	Lit_search	1386	CC	CC_ori	b1400
1758	pristimantis_factiosus	Pristimantis factiosus	Pristimantis	factiosus	Strabomantidae	pristimantis factiosus	Pristimantis	factiosus	Craugastoridae	Pristimantis factiosus (Lynch & Rueda, 1998)	-75.135833	6.299722	Lit_search	1885	CC	CC_ori	b2000
1759	pristimantis_fallax	Pristimantis fallax	Pristimantis	fallax	Strabomantidae	pristimantis fallax	Pristimantis	fallax	Craugastoridae	Pristimantis fallax (Lynch & Rueda, 1999)	-75.049852	6.302757	Lit_search	1206	CC	CC_ori	b1400
1760	pristimantis_fallax	Pristimantis fallax	Pristimantis	fallax	Strabomantidae	pristimantis fallax	Pristimantis	fallax	Craugastoridae	Pristimantis fallax (Lynch & Rueda, 1999)	-74.993227	6.187979	Lit_search	989	CC	CC_ori	b1000
1761	pristimantis_fallax	Pristimantis fallax	Pristimantis	fallax	Strabomantidae	pristimantis fallax	Pristimantis	fallax	Craugastoridae	Pristimantis fallax (Lynch & Rueda, 1999)	-75.040833	5.525278	Lit_search	1579	CC	CC_ori	b1600
1762	pristimantis_fallax	Pristimantis fallax	Pristimantis	fallax	Strabomantidae	pristimantis fallax	Pristimantis	fallax	Craugastoridae	Pristimantis fallax (Lynch & Rueda, 1999)	-75.21781	7.16669	Lit_search	1013	CC	CC_occ	b1200
1763	pristimantis_fallax	Pristimantis fallax	Pristimantis	fallax	Strabomantidae	pristimantis fallax	Pristimantis	fallax	Craugastoridae	Pristimantis fallax (Lynch & Rueda, 1999)	-75.09465	5.479665	Lit_search	1954	CC	CC_ori	b2000
1764	pristimantis_fallax	Pristimantis fallax	Pristimantis	fallax	Strabomantidae	pristimantis fallax	Pristimantis	fallax	Craugastoridae	Pristimantis fallax (Lynch & Rueda, 1999)	-74.855	6.20671	Lit_search	842	CC	CC_ori	b1000
1765	pristimantis_fallax	Pristimantis fallax	Pristimantis	fallax	Strabomantidae	pristimantis fallax	Pristimantis	fallax	Craugastoridae	Pristimantis fallax (Lynch & Rueda, 1999)	-74.85436	6.20908	Lit_search	822	CC	CC_ori	b1000
1770	pristimantis_fetosus	Pristimantis fetosus	Pristimantis	fetosus	Strabomantidae	pristimantis fetosus	Pristimantis	fetosus	Craugastoridae	Pristimantis fetosus (Lynch & Rueda, 1998)	-75.149905	5.433554	Lit_search	2603	CC	CC_ori	b2800
1771	pristimantis_fetosus	Pristimantis fetosus	Pristimantis	fetosus	Strabomantidae	pristimantis fetosus	Pristimantis	fetosus	Craugastoridae	Pristimantis fetosus (Lynch & Rueda, 1998)	-75.040833	5.525278	Lit_search	1579	CC	CC_ori	b1600
1772	pristimantis_fetosus	Pristimantis fetosus	Pristimantis	fetosus	Strabomantidae	pristimantis fetosus	Pristimantis	fetosus	Craugastoridae	Pristimantis fetosus (Lynch & Rueda, 1998)	-75.09465	5.479665	Lit_search	1954	CC	CC_ori	b2000
1773	pristimantis_fetosus	Pristimantis fetosus	Pristimantis	fetosus	Strabomantidae	pristimantis fetosus	Pristimantis	fetosus	Craugastoridae	Pristimantis fetosus (Lynch & Rueda, 1998)	-75.033861	5.482278	Lit_search	1386	CC	CC_ori	b1400
1774	pristimantis_frater	Pristimantis frater	Pristimantis	frater	Strabomantidae	pristimantis frater	Pristimantis	frater	Craugastoridae	Pristimantis frater (Werner, 1899)	-72.372703	7.305575	Lit_search	2839	COR	COR_ori	b3000
1775	pristimantis_frater	Pristimantis frater	Pristimantis	frater	Strabomantidae	pristimantis frater	Pristimantis	frater	Craugastoridae	Pristimantis frater (Werner, 1899)	-72.4719	7.356581	Lit_search	2406	COR	COR_ori	b2600
1776	pristimantis_frater	Pristimantis frater	Pristimantis	frater	Strabomantidae	pristimantis frater	Pristimantis	frater	Craugastoridae	Pristimantis frater (Werner, 1899)	-72.485806	5.38825	Lit_search	880	COR	COR_ori	b1000
1777	pristimantis_frater	Pristimantis frater	Pristimantis	frater	Strabomantidae	pristimantis frater	Pristimantis	frater	Craugastoridae	Pristimantis frater (Werner, 1899)	-72.487389	5.396889	Lit_search	1021	COR	COR_ori	b1200
1778	pristimantis_frater	Pristimantis frater	Pristimantis	frater	Strabomantidae	pristimantis frater	Pristimantis	frater	Craugastoridae	Pristimantis frater (Werner, 1899)	-73.24414	4.87836	Lit_search	800	COR	COR_ori	b800
1779	pristimantis_frater	Pristimantis frater	Pristimantis	frater	Strabomantidae	pristimantis frater	Pristimantis	frater	Craugastoridae	Pristimantis frater (Werner, 1899)	-73.262355	4.857988	Lit_search	822	COR	COR_ori	b1000
1780	pristimantis_frater	Pristimantis frater	Pristimantis	frater	Strabomantidae	pristimantis frater	Pristimantis	frater	Craugastoridae	Pristimantis frater (Werner, 1899)	-73.260242	4.875464	Lit_search	1461	COR	COR_ori	b1600
1781	pristimantis_frater	Pristimantis frater	Pristimantis	frater	Strabomantidae	pristimantis frater	Pristimantis	frater	Craugastoridae	Pristimantis frater (Werner, 1899)	-73.786566	4.314812	Lit_search	3182	COR	COR_ori	b3200
1782	pristimantis_frater	Pristimantis frater	Pristimantis	frater	Strabomantidae	pristimantis frater	Pristimantis	frater	Craugastoridae	Pristimantis frater (Werner, 1899)	-73.457928	4.841765	Lit_search	2153	COR	COR_ori	b2200
1783	pristimantis_frater	Pristimantis frater	Pristimantis	frater	Strabomantidae	pristimantis frater	Pristimantis	frater	Craugastoridae	Pristimantis frater (Werner, 1899)	-73.534989	4.743647	Lit_search	1939	COR	COR_ori	b2000
1784	pristimantis_frater	Pristimantis frater	Pristimantis	frater	Strabomantidae	pristimantis frater	Pristimantis	frater	Craugastoridae	Pristimantis frater (Werner, 1899)	-73.68251	4.16592	Lit_search	1193	COR	COR_ori	b1200
1785	pristimantis_frater	Pristimantis frater	Pristimantis	frater	Strabomantidae	pristimantis frater	Pristimantis	frater	Craugastoridae	Pristimantis frater (Werner, 1899)	-73.743393	3.899943	Lit_search	513	COR	COR_ori	b600
1786	pristimantis_frater	Pristimantis frater	Pristimantis	frater	Strabomantidae	pristimantis frater	Pristimantis	frater	Craugastoridae	Pristimantis frater (Werner, 1899)	-73.835273	3.739067	Lit_search	548	COR	COR_ori	b600
1787	pristimantis_frater	Pristimantis frater	Pristimantis	frater	Strabomantidae	pristimantis frater	Pristimantis	frater	Craugastoridae	Pristimantis frater (Werner, 1899)	-73.593328	4.301348	Lit_search	1028	COR	COR_ori	b1200
1788	pristimantis_frater	Pristimantis frater	Pristimantis	frater	Strabomantidae	pristimantis frater	Pristimantis	frater	Craugastoridae	Pristimantis frater (Werner, 1899)	-73.413626	4.194599	Lit_search	344	COR	COR_ori	b400
1789	pristimantis_frater	Pristimantis frater	Pristimantis	frater	Strabomantidae	pristimantis frater	Pristimantis	frater	Craugastoridae	Pristimantis frater (Werner, 1899)	-73.63769	4.151382	Lit_search	468	COR	COR_ori	b600
1790	pristimantis_frater	Pristimantis frater	Pristimantis	frater	Strabomantidae	pristimantis frater	Pristimantis	frater	Craugastoridae	Pristimantis frater (Werner, 1899)	-73.726001	4.200864	Lit_search	881	COR	COR_ori	b1000
1791	pristimantis_frater	Pristimantis frater	Pristimantis	frater	Strabomantidae	pristimantis frater	Pristimantis	frater	Craugastoridae	Pristimantis frater (Werner, 1899)	-74.434042	4.963945	Lit_search	1190	COR	COR_occ	b1200
1792	pristimantis_frater	Pristimantis frater	Pristimantis	frater	Strabomantidae	pristimantis frater	Pristimantis	frater	Craugastoridae	Pristimantis frater (Werner, 1899)	-72.678889	5.304167	Lit_search	1507	COR	COR_ori	b1600
1793	pristimantis_frater	Pristimantis frater	Pristimantis	frater	Strabomantidae	pristimantis frater	Pristimantis	frater	Craugastoridae	Pristimantis frater (Werner, 1899)	-72.717222	4.991944	Lit_search	363	COR	COR_ori	b400
1794	pristimantis_frater	Pristimantis frater	Pristimantis	frater	Strabomantidae	pristimantis frater	Pristimantis	frater	Craugastoridae	Pristimantis frater (Werner, 1899)	-73.687778	4.161667	Lit_search	1142	COR	COR_ori	b1200
1795	pristimantis_frater	Pristimantis frater	Pristimantis	frater	Strabomantidae	pristimantis frater	Pristimantis	frater	Craugastoridae	Pristimantis frater (Werner, 1899)	-74.669435	3.020613	Lit_search	1428	COR	COR_ori	b1600
1797	pristimantis_gaigei	Pristimantis gaigei	Pristimantis	gaigei	Strabomantidae	pristimantis gaigei	Pristimantis	gaigei	Craugastoridae	Pristimantis gaigei (Dunn, 1931)	-75.016667	4.25	Lit_search	465	CC	CC_ori	b600
1798	pristimantis_gaigei	Pristimantis gaigei	Pristimantis	gaigei	Strabomantidae	pristimantis gaigei	Pristimantis	gaigei	Craugastoridae	Pristimantis gaigei (Dunn, 1931)	-75.166667	4.333333	Lit_search	837	CC	CC_ori	b1000
1799	pristimantis_gaigei	Pristimantis gaigei	Pristimantis	gaigei	Strabomantidae	pristimantis gaigei	Pristimantis	gaigei	Craugastoridae	Pristimantis gaigei (Dunn, 1931)	-75.216667	4.5	Lit_search	2343	CC	CC_ori	b2400
1800	pristimantis_gaigei	Pristimantis gaigei	Pristimantis	gaigei	Strabomantidae	pristimantis gaigei	Pristimantis	gaigei	Craugastoridae	Pristimantis gaigei (Dunn, 1931)	-74.991464	5.413047	Lit_search	1458	CC	CC_ori	b1600
1802	pristimantis_gaigei	Pristimantis gaigei	Pristimantis	gaigei	Strabomantidae	pristimantis gaigei	Pristimantis	gaigei	Craugastoridae	Pristimantis gaigei (Dunn, 1931)	-75.913802	8.057673	Lit_search	367	COCC	COCC_ori	b400
1804	pristimantis_gaigei	Pristimantis gaigei	Pristimantis	gaigei	Strabomantidae	pristimantis gaigei	Pristimantis	gaigei	Craugastoridae	Pristimantis gaigei (Dunn, 1931)	-73.91439	6.61892	Lit_search	161	COR	COR_occ	b200
1805	pristimantis_gaigei	Pristimantis gaigei	Pristimantis	gaigei	Strabomantidae	pristimantis gaigei	Pristimantis	gaigei	Craugastoridae	Pristimantis gaigei (Dunn, 1931)	-73.809258	6.219459	Lit_search	933	COR	COR_occ	b1000
1806	pristimantis_gaigei	Pristimantis gaigei	Pristimantis	gaigei	Strabomantidae	pristimantis gaigei	Pristimantis	gaigei	Craugastoridae	Pristimantis gaigei (Dunn, 1931)	-74.69189	4.060503	Lit_search	457	COR	COR_occ	b600
1807	pristimantis_gaigei	Pristimantis gaigei	Pristimantis	gaigei	Strabomantidae	pristimantis gaigei	Pristimantis	gaigei	Craugastoridae	Pristimantis gaigei (Dunn, 1931)	-74.531723	4.17645	Lit_search	1318	COR	COR_occ	b1400
1808	pristimantis_gaigei	Pristimantis gaigei	Pristimantis	gaigei	Strabomantidae	pristimantis gaigei	Pristimantis	gaigei	Craugastoridae	Pristimantis gaigei (Dunn, 1931)	-74.87138	6.2432	Lit_search	803	CC	CC_ori	b1000
1809	pristimantis_gaigei	Pristimantis gaigei	Pristimantis	gaigei	Strabomantidae	pristimantis gaigei	Pristimantis	gaigei	Craugastoridae	Pristimantis gaigei (Dunn, 1931)	-74.83727	6.21854	Lit_search	725	CC	CC_ori	b800
1810	pristimantis_gaigei	Pristimantis gaigei	Pristimantis	gaigei	Strabomantidae	pristimantis gaigei	Pristimantis	gaigei	Craugastoridae	Pristimantis gaigei (Dunn, 1931)	-74.83435	6.21626	Lit_search	702	CC	CC_ori	b800
1811	pristimantis_gaigei	Pristimantis gaigei	Pristimantis	gaigei	Strabomantidae	pristimantis gaigei	Pristimantis	gaigei	Craugastoridae	Pristimantis gaigei (Dunn, 1931)	-74.80474	6.19062	Lit_search	798	CC	CC_ori	b800
1812	pristimantis_gaigei	Pristimantis gaigei	Pristimantis	gaigei	Strabomantidae	pristimantis gaigei	Pristimantis	gaigei	Craugastoridae	Pristimantis gaigei (Dunn, 1931)	-75.02723	6.36725	Lit_search	1285	CC	CC_ori	b1400
1813	pristimantis_gaigei	Pristimantis gaigei	Pristimantis	gaigei	Strabomantidae	pristimantis gaigei	Pristimantis	gaigei	Craugastoridae	Pristimantis gaigei (Dunn, 1931)	-74.93975	6.27681	Lit_search	1059	CC	CC_ori	b1200
1814	pristimantis_gaigei	Pristimantis gaigei	Pristimantis	gaigei	Strabomantidae	pristimantis gaigei	Pristimantis	gaigei	Craugastoridae	Pristimantis gaigei (Dunn, 1931)	-74.93085	6.27679	Lit_search	956	CC	CC_ori	b1000
1815	pristimantis_gaigei	Pristimantis gaigei	Pristimantis	gaigei	Strabomantidae	pristimantis gaigei	Pristimantis	gaigei	Craugastoridae	Pristimantis gaigei (Dunn, 1931)	-74.80273	6.17844	Lit_search	544	CC	CC_ori	b600
1816	pristimantis_gaigei	Pristimantis gaigei	Pristimantis	gaigei	Strabomantidae	pristimantis gaigei	Pristimantis	gaigei	Craugastoridae	Pristimantis gaigei (Dunn, 1931)	-74.80183	6.19224	Lit_search	764	CC	CC_ori	b800
1817	pristimantis_gaigei	Pristimantis gaigei	Pristimantis	gaigei	Strabomantidae	pristimantis gaigei	Pristimantis	gaigei	Craugastoridae	Pristimantis gaigei (Dunn, 1931)	-74.82722	6.28806	Lit_search	734	CC	CC_ori	b800
1820	pristimantis_gaigei	Pristimantis gaigei	Pristimantis	gaigei	Strabomantidae	pristimantis gaigei	Pristimantis	gaigei	Craugastoridae	Pristimantis gaigei (Dunn, 1931)	-74.956667	5.610278	Lit_search	663	CC	CC_ori	b800
1821	pristimantis_gaigei	Pristimantis gaigei	Pristimantis	gaigei	Strabomantidae	pristimantis gaigei	Pristimantis	gaigei	Craugastoridae	Pristimantis gaigei (Dunn, 1931)	-74.766667	5.666389	Lit_search	212	CC	CC_ori	b400
1822	pristimantis_gaigei	Pristimantis gaigei	Pristimantis	gaigei	Strabomantidae	pristimantis gaigei	Pristimantis	gaigei	Craugastoridae	Pristimantis gaigei (Dunn, 1931)	-74.914444	5.255278	Lit_search	683	CC	CC_ori	b800
1823	pristimantis_gaigei	Pristimantis gaigei	Pristimantis	gaigei	Strabomantidae	pristimantis gaigei	Pristimantis	gaigei	Craugastoridae	Pristimantis gaigei (Dunn, 1931)	-74.951667	5.609444	Lit_search	654	CC	CC_ori	b800
1824	pristimantis_gaigei	Pristimantis gaigei	Pristimantis	gaigei	Strabomantidae	pristimantis gaigei	Pristimantis	gaigei	Craugastoridae	Pristimantis gaigei (Dunn, 1931)	-74.956833	5.610528	Lit_search	663	CC	CC_ori	b800
1825	pristimantis_gaigei	Pristimantis gaigei	Pristimantis	gaigei	Strabomantidae	pristimantis gaigei	Pristimantis	gaigei	Craugastoridae	Pristimantis gaigei (Dunn, 1931)	-74.936111	5.574083	Lit_search	479	CC	CC_ori	b600
1826	pristimantis_gaigei	Pristimantis gaigei	Pristimantis	gaigei	Strabomantidae	pristimantis gaigei	Pristimantis	gaigei	Craugastoridae	Pristimantis gaigei (Dunn, 1931)	-74.923778	5.580361	Lit_search	828	CC	CC_ori	b1000
1827	pristimantis_gaigei	Pristimantis gaigei	Pristimantis	gaigei	Strabomantidae	pristimantis gaigei	Pristimantis	gaigei	Craugastoridae	Pristimantis gaigei (Dunn, 1931)	-74.955389	5.608194	Lit_search	669	CC	CC_ori	b800
1828	pristimantis_gaigei	Pristimantis gaigei	Pristimantis	gaigei	Strabomantidae	pristimantis gaigei	Pristimantis	gaigei	Craugastoridae	Pristimantis gaigei (Dunn, 1931)	-74.865147	5.560589	Lit_search	478	CC	CC_ori	b600
1829	pristimantis_gaigei	Pristimantis gaigei	Pristimantis	gaigei	Strabomantidae	pristimantis gaigei	Pristimantis	gaigei	Craugastoridae	Pristimantis gaigei (Dunn, 1931)	-74.146944	5.5425	Lit_search	646	COR	COR_occ	b800
1830	pristimantis_gaigei	Pristimantis gaigei	Pristimantis	gaigei	Strabomantidae	pristimantis gaigei	Pristimantis	gaigei	Craugastoridae	Pristimantis gaigei (Dunn, 1931)	-74.150278	5.530278	Lit_search	750	COR	COR_occ	b800
1831	pristimantis_gaigei	Pristimantis gaigei	Pristimantis	gaigei	Strabomantidae	pristimantis gaigei	Pristimantis	gaigei	Craugastoridae	Pristimantis gaigei (Dunn, 1931)	-74.809944	5.165944	Lit_search	381	CC	CC_ori	b400
1834	pristimantis_gaigei	Pristimantis gaigei	Pristimantis	gaigei	Strabomantidae	pristimantis gaigei	Pristimantis	gaigei	Craugastoridae	Pristimantis gaigei (Dunn, 1931)	-74.890278	5.571111	Lit_search	746	CC	CC_ori	b800
1835	pristimantis_gaigei	Pristimantis gaigei	Pristimantis	gaigei	Strabomantidae	pristimantis gaigei	Pristimantis	gaigei	Craugastoridae	Pristimantis gaigei (Dunn, 1931)	-74.888889	5.571111	Lit_search	738	CC	CC_ori	b800
1836	pristimantis_gaigei	Pristimantis gaigei	Pristimantis	gaigei	Strabomantidae	pristimantis gaigei	Pristimantis	gaigei	Craugastoridae	Pristimantis gaigei (Dunn, 1931)	-74.06665	8.04997	Lit_search	619	CC	CC_ori	b800
1837	pristimantis_gaigei	Pristimantis gaigei	Pristimantis	gaigei	Strabomantidae	pristimantis gaigei	Pristimantis	gaigei	Craugastoridae	Pristimantis gaigei (Dunn, 1931)	-75.43899	7.163592	Lit_search	1084	CC	CC_occ	b1200
1838	pristimantis_gaigei	Pristimantis gaigei	Pristimantis	gaigei	Strabomantidae	pristimantis gaigei	Pristimantis	gaigei	Craugastoridae	Pristimantis gaigei (Dunn, 1931)	-74.34079	5.83752	Lit_search	247	COR	COR_occ	b400
1839	pristimantis_gaigei	Pristimantis gaigei	Pristimantis	gaigei	Strabomantidae	pristimantis gaigei	Pristimantis	gaigei	Craugastoridae	Pristimantis gaigei (Dunn, 1931)	-74.607778	5.983611	Lit_search	147	CC	CC_ori	b200
1845	pristimantis_gracilis	Pristimantis gracilis	Pristimantis	gracilis	Strabomantidae	pristimantis gracilis	Pristimantis	gracilis	Craugastoridae	Pristimantis gracilis (Lynch, 1986)	-75.40685	4.321475	Lit_search	2538	CC	CC_ori	b2600
1847	pristimantis_gracilis	Pristimantis gracilis	Pristimantis	gracilis	Strabomantidae	pristimantis gracilis	Pristimantis	gracilis	Craugastoridae	Pristimantis gracilis (Lynch, 1986)	-75.48028	4.4856	Lit_search	3360	CC	CC_ori	b3400
1849	pristimantis_gracilis	Pristimantis gracilis	Pristimantis	gracilis	Strabomantidae	pristimantis gracilis	Pristimantis	gracilis	Craugastoridae	Pristimantis gracilis (Lynch, 1986)	-75.613333	4.6725	Lit_search	2016	CC	CC_occ	b2200
1850	pristimantis_gracilis	Pristimantis gracilis	Pristimantis	gracilis	Strabomantidae	pristimantis gracilis	Pristimantis	gracilis	Craugastoridae	Pristimantis gracilis (Lynch, 1986)	-75.495833	4.635	Lit_search	2302	CC	CC_occ	b2400
1857	pristimantis_gracilis	Pristimantis gracilis	Pristimantis	gracilis	Strabomantidae	pristimantis gracilis	Pristimantis	gracilis	Craugastoridae	Pristimantis gracilis (Lynch, 1986)	-75.516667	4.683333	Lit_search	2534	CC	CC_occ	b2600
1858	pristimantis_gracilis	Pristimantis gracilis	Pristimantis	gracilis	Strabomantidae	pristimantis gracilis	Pristimantis	gracilis	Craugastoridae	Pristimantis gracilis (Lynch, 1986)	-75.626389	4.663333	Lit_search	1917	CC	CC_occ	b2000
1861	pristimantis_gracilis	Pristimantis gracilis	Pristimantis	gracilis	Strabomantidae	pristimantis gracilis	Pristimantis	gracilis	Craugastoridae	Pristimantis gracilis (Lynch, 1986)	-75.616783	4.66941	Lit_search	1962	CC	CC_occ	b2000
1862	pristimantis_gracilis	Pristimantis gracilis	Pristimantis	gracilis	Strabomantidae	pristimantis gracilis	Pristimantis	gracilis	Craugastoridae	Pristimantis gracilis (Lynch, 1986)	-75.888056	5.381111	Lit_search	1590	COCC	COCC_occ	b1600
1863	pristimantis_gracilis	Pristimantis gracilis	Pristimantis	gracilis	Strabomantidae	pristimantis gracilis	Pristimantis	gracilis	Craugastoridae	Pristimantis gracilis (Lynch, 1986)	-75.886111	5.377222	Lit_search	1705	COCC	COCC_occ	b1800
1868	pristimantis_gracilis	Pristimantis gracilis	Pristimantis	gracilis	Strabomantidae	pristimantis gracilis	Pristimantis	gracilis	Craugastoridae	Pristimantis gracilis (Lynch, 1986)	-75.959722	5.723333	Lit_search	1435	COCC	COCC_ori	b1600
1869	pristimantis_grandiceps	Pristimantis grandiceps	Pristimantis	grandiceps	Strabomantidae	pristimantis grandiceps	Pristimantis	grandiceps	Craugastoridae	Pristimantis grandiceps (Lynch, 1984)	-73.116716	6.036398	Lit_search	2345	COR	COR_occ	b2400
1870	pristimantis_grandiceps	Pristimantis grandiceps	Pristimantis	grandiceps	Strabomantidae	pristimantis grandiceps	Pristimantis	grandiceps	Craugastoridae	Pristimantis grandiceps (Lynch, 1984)	-73.57359	5.875987	Lit_search	1674	COR	COR_occ	b1800
1871	pristimantis_gryllus	Pristimantis gryllus	Pristimantis	gryllus	Strabomantidae	pristimantis gryllus	Pristimantis	gryllus	Craugastoridae	Pristimantis gryllus Barrio-Amorós, Guayasamin, and Hedges, 2012	-72.4719	7.356581	Lit_search	2406	COR	COR_ori	b2600
1872	pristimantis_gryllus	Pristimantis gryllus	Pristimantis	gryllus	Strabomantidae	pristimantis gryllus	Pristimantis	gryllus	Craugastoridae	Pristimantis gryllus Barrio-Amorós, Guayasamin, and Hedges, 2012	-72.372703	7.305575	Lit_search	2839	COR	COR_ori	b3000
1873	pristimantis_gryllus	Pristimantis gryllus	Pristimantis	gryllus	Strabomantidae	pristimantis gryllus	Pristimantis	gryllus	Craugastoridae	Pristimantis gryllus Barrio-Amorós, Guayasamin, and Hedges, 2012	-72.634361	7.529297	Lit_search	1195	COR	COR_ori	b1200
1877	pristimantis_helvolus	Pristimantis helvolus	Pristimantis	helvolus	Strabomantidae	pristimantis helvolus	Pristimantis	helvolus	Craugastoridae	Pristimantis helvolus (Lynch & Rueda, 1998)	-75.135	6.304444	Lit_search	1850	CC	CC_ori	b2000
1878	pristimantis_helvolus	Pristimantis helvolus	Pristimantis	helvolus	Strabomantidae	pristimantis helvolus	Pristimantis	helvolus	Craugastoridae	Pristimantis helvolus (Lynch & Rueda, 1998)	-75.040833	5.525278	Lit_search	1579	CC	CC_ori	b1600
1880	pristimantis_hernandezi	Pristimantis hernandezi	Pristimantis	hernandezi	Strabomantidae	pristimantis hernandezi	Pristimantis	hernandezi	Craugastoridae	Pristimantis hernandezi (Lynch & Ruiz, 1983)	-75.639818	1.870239	Lit_search	2157	COR	COR_ori	b2200
1927	pristimantis_ixalus	Pristimantis ixalus	Pristimantis	ixalus	Strabomantidae	pristimantis ixalus	Pristimantis	ixalus	Craugastoridae	Pristimantis ixalus (Lynch, 2003)	-73.316667	6.95	Lit_search	1685	COR	COR_occ	b1800
1931	pristimantis_jaguensis	Pristimantis jaguensis	Pristimantis	jaguensis	Strabomantidae	pristimantis jaguensis	Pristimantis	jaguensis	Craugastoridae	Pristimantis jaguensis Rivera,Rivera & Daza, 2014	-75.02335	6.38871	Lit_search	1286	CC	CC_ori	b1400
1932	pristimantis_jaguensis	Pristimantis jaguensis	Pristimantis	jaguensis	Strabomantidae	pristimantis jaguensis	Pristimantis	jaguensis	Craugastoridae	Pristimantis jaguensis Rivera,Rivera & Daza, 2014	-74.993669	6.358119	Lit_search	1063	CC	CC_ori	b1200
1933	pristimantis_jaguensis	Pristimantis jaguensis	Pristimantis	jaguensis	Strabomantidae	pristimantis jaguensis	Pristimantis	jaguensis	Craugastoridae	Pristimantis jaguensis Rivera,Rivera & Daza, 2014	-74.99367	6.35812	Lit_search	1063	CC	CC_ori	b1200
1934	pristimantis_jaguensis	Pristimantis jaguensis	Pristimantis	jaguensis	Strabomantidae	pristimantis jaguensis	Pristimantis	jaguensis	Craugastoridae	Pristimantis jaguensis Rivera,Rivera & Daza, 2014	-75.02798	6.36662	Lit_search	1306	CC	CC_ori	b1400
1935	pristimantis_jaguensis	Pristimantis jaguensis	Pristimantis	jaguensis	Strabomantidae	pristimantis jaguensis	Pristimantis	jaguensis	Craugastoridae	Pristimantis jaguensis Rivera,Rivera & Daza, 2014	-75.02555	6.38871	Lit_search	1267	CC	CC_ori	b1400
1941	pristimantis_jorgevelosai	Pristimantis jorgevelosai	Pristimantis	jorgevelosai	Strabomantidae	pristimantis jorgevelosai	Pristimantis	jorgevelosai	Craugastoridae	Pristimantis jorgevelosai (Lynch, 1994)	-73.006111	7.174444	Lit_search	1470	COR	COR_occ	b1600
1942	pristimantis_jorgevelosai	Pristimantis jorgevelosai	Pristimantis	jorgevelosai	Strabomantidae	pristimantis jorgevelosai	Pristimantis	jorgevelosai	Craugastoridae	Pristimantis jorgevelosai (Lynch, 1994)	-73.02217	7.14309	Lit_search	1963	COR	COR_occ	b2000
1943	pristimantis_jorgevelosai	Pristimantis jorgevelosai	Pristimantis	jorgevelosai	Strabomantidae	pristimantis jorgevelosai	Pristimantis	jorgevelosai	Craugastoridae	Pristimantis jorgevelosai (Lynch, 1994)	-72.989583	7.045667	Lit_search	2231	COR	COR_occ	b2400
1946	pristimantis_juanchoi	Pristimantis juanchoi	Pristimantis	juanchoi	Strabomantidae	pristimantis juanchoi	Pristimantis	juanchoi	Craugastoridae	Pristimantis juanchoi (Lynch, 1996)	-75.90274	5.41746	Lit_search	1222	COCC	COCC_occ	b1400
1948	pristimantis_juanchoi	Pristimantis juanchoi	Pristimantis	juanchoi	Strabomantidae	pristimantis juanchoi	Pristimantis	juanchoi	Craugastoridae	Pristimantis juanchoi (Lynch, 1996)	-75.889167	5.496111	Lit_search	2169	COCC	COCC_ori	b2200
1966	pristimantis_kelephus	Pristimantis kelephus	Pristimantis	kelephus	Strabomantidae	pristimantis kelephus	Pristimantis	kelephus	Craugastoridae	Pristimantis kelephus (Lynch, 1998)	-75.889167	5.496111	Lit_search	2169	COCC	COCC_ori	b2200
1990	pristimantis_latidiscus	Pristimantis latidiscus	Pristimantis	latidiscus	Strabomantidae	pristimantis latidiscus	Pristimantis	latidiscus	Craugastoridae	Pristimantis latidiscus (Boulenger, 1898)	-75.886111	5.377222	Lit_search	1705	COCC	COCC_occ	b1800
1993	pristimantis_leopardus	Pristimantis leopardus	Pristimantis	leopardus	Strabomantidae	pristimantis leopardus	Pristimantis	leopardus	Craugastoridae	Pristimantis leopardus Rivera-Correa, Jiménez-Rivillas & Daza, 2017	-75.23354	5.77279	Lit_search	3071	CC	CC_occ	b3200
1994	pristimantis_leopardus	Pristimantis leopardus	Pristimantis	leopardus	Strabomantidae	pristimantis leopardus	Pristimantis	leopardus	Craugastoridae	Pristimantis leopardus Rivera-Correa, Jiménez-Rivillas & Daza, 2017	-75.25165	5.72584	Lit_search	3172	CC	CC_occ	b3200
1995	pristimantis_leopardus	Pristimantis leopardus	Pristimantis	leopardus	Strabomantidae	pristimantis leopardus	Pristimantis	leopardus	Craugastoridae	Pristimantis leopardus Rivera-Correa, Jiménez-Rivillas & Daza, 2017	-75.25176	5.72585	Lit_search	3136	CC	CC_occ	b3200
1996	pristimantis_leopardus	Pristimantis leopardus	Pristimantis	leopardus	Strabomantidae	pristimantis leopardus	Pristimantis	leopardus	Craugastoridae	Pristimantis leopardus Rivera-Correa, Jiménez-Rivillas & Daza, 2017	-75.25146	5.72591	Lit_search	3172	CC	CC_occ	b3200
1997	pristimantis_leopardus	Pristimantis leopardus	Pristimantis	leopardus	Strabomantidae	pristimantis leopardus	Pristimantis	leopardus	Craugastoridae	Pristimantis leopardus Rivera-Correa, Jiménez-Rivillas & Daza, 2017	-75.23289	5.77344	Lit_search	3149	CC	CC_ori	b3200
1998	pristimantis_leopardus	Pristimantis leopardus	Pristimantis	leopardus	Strabomantidae	pristimantis leopardus	Pristimantis	leopardus	Craugastoridae	Pristimantis leopardus Rivera-Correa, Jiménez-Rivillas & Daza, 2017	-75.24912	5.72598	Lit_search	3314	CC	CC_ori	b3400
1999	pristimantis_leopardus	Pristimantis leopardus	Pristimantis	leopardus	Strabomantidae	pristimantis leopardus	Pristimantis	leopardus	Craugastoridae	Pristimantis leopardus Rivera-Correa, Jiménez-Rivillas & Daza, 2017	-75.2335	5.77293	Lit_search	3071	CC	CC_occ	b3200
2000	pristimantis_leopardus	Pristimantis leopardus	Pristimantis	leopardus	Strabomantidae	pristimantis leopardus	Pristimantis	leopardus	Craugastoridae	Pristimantis leopardus Rivera-Correa, Jiménez-Rivillas & Daza, 2017	-75.248972	5.725861	Lit_search	3314	CC	CC_ori	b3400
2001	pristimantis_leopardus	Pristimantis leopardus	Pristimantis	leopardus	Strabomantidae	pristimantis leopardus	Pristimantis	leopardus	Craugastoridae	Pristimantis leopardus Rivera-Correa, Jiménez-Rivillas & Daza, 2017	-75.256917	5.726944	Lit_search	2913	CC	CC_occ	b3000
2002	pristimantis_lemur	Pristimantis lemur	Pristimantis	lemur	Strabomantidae	pristimantis lemur	Pristimantis	lemur	Craugastoridae	Pristimantis lemur (Lynch & Rueda, 1998)	-75.097372	5.478726	Lit_search	2087	CC	CC_ori	b2200
2003	pristimantis_lemur	Pristimantis lemur	Pristimantis	lemur	Strabomantidae	pristimantis lemur	Pristimantis	lemur	Craugastoridae	Pristimantis lemur (Lynch & Rueda, 1998)	-75.135833	6.299722	Lit_search	1885	CC	CC_ori	b2000
2004	pristimantis_lemur	Pristimantis lemur	Pristimantis	lemur	Strabomantidae	pristimantis lemur	Pristimantis	lemur	Craugastoridae	Pristimantis lemur (Lynch & Rueda, 1998)	-75.96138	7.23999	Lit_search	1477	COCC	COCC_ori	b1600
2005	pristimantis_lemur	Pristimantis lemur	Pristimantis	lemur	Strabomantidae	pristimantis lemur	Pristimantis	lemur	Craugastoridae	Pristimantis lemur (Lynch & Rueda, 1998)	-75.032778	5.601944	Lit_search	1264	CC	CC_ori	b1400
2024	pristimantis_lichenoides	Pristimantis lichenoides	Pristimantis	lichenoides	Strabomantidae	pristimantis lichenoides	Pristimantis	lichenoides	Craugastoridae	Pristimantis lichenoides (Lynch & Rueda, 1997)	-75.149905	5.433554	Lit_search	2603	CC	CC_ori	b2800
2026	pristimantis_lutitus	Pristimantis lutitus	Pristimantis	lutitus	Strabomantidae	pristimantis lutitus	Pristimantis	lutitus	Craugastoridae	Pristimantis lutitus (Lynch, 1984)	-73.147465	6.28595	Lit_search	1278	COR	COR_occ	b1400
2027	pristimantis_lutitus	Pristimantis lutitus	Pristimantis	lutitus	Strabomantidae	pristimantis lutitus	Pristimantis	lutitus	Craugastoridae	Pristimantis lutitus (Lynch, 1984)	-72.95	7.05	Lit_search	2945	COR	COR_occ	b3000
2028	pristimantis_lutitus	Pristimantis lutitus	Pristimantis	lutitus	Strabomantidae	pristimantis lutitus	Pristimantis	lutitus	Craugastoridae	Pristimantis lutitus (Lynch, 1984)	-72.989583	7.045667	Lit_search	2231	COR	COR_occ	b2400
2029	pristimantis_lutitus	Pristimantis lutitus	Pristimantis	lutitus	Strabomantidae	pristimantis lutitus	Pristimantis	lutitus	Craugastoridae	Pristimantis lutitus (Lynch, 1984)	-73.032927	5.826895	Lit_search	2533	COR	COR_occ	b2600
2030	pristimantis_lynchi	Pristimantis lynchi	Pristimantis	lynchi	Strabomantidae	pristimantis lynchi	Pristimantis	lynchi	Craugastoridae	Pristimantis lynchi (Duellman & Simmons, 1977)	-72.733333	5.433333	Lit_search	1932	COR	COR_ori	b2000
2031	pristimantis_lynchi	Pristimantis lynchi	Pristimantis	lynchi	Strabomantidae	pristimantis lynchi	Pristimantis	lynchi	Craugastoridae	Pristimantis lynchi (Duellman & Simmons, 1977)	-72.74994	5.50003	Lit_search	3223	COR	COR_ori	b3400
2032	pristimantis_lynchi	Pristimantis lynchi	Pristimantis	lynchi	Strabomantidae	pristimantis lynchi	Pristimantis	lynchi	Craugastoridae	Pristimantis lynchi (Duellman & Simmons, 1977)	-74.072092	4.710989	Lit_search	2553	COR	COR_occ	b2600
2033	pristimantis_lynchi	Pristimantis lynchi	Pristimantis	lynchi	Strabomantidae	pristimantis lynchi	Pristimantis	lynchi	Craugastoridae	Pristimantis lynchi (Duellman & Simmons, 1977)	-73.376111	5.747778	Lit_search	3554	COR	COR_occ	b3600
2034	pristimantis_lynchi	Pristimantis lynchi	Pristimantis	lynchi	Strabomantidae	pristimantis lynchi	Pristimantis	lynchi	Craugastoridae	Pristimantis lynchi (Duellman & Simmons, 1977)	-72.6025	5.6775	Lit_search	1858	COR	COR_ori	b2000
2035	pristimantis_lynchi	Pristimantis lynchi	Pristimantis	lynchi	Strabomantidae	pristimantis lynchi	Pristimantis	lynchi	Craugastoridae	Pristimantis lynchi (Duellman & Simmons, 1977)	-72.6025	5.678611	Lit_search	1894	COR	COR_ori	b2000
2036	pristimantis_lynchi	Pristimantis lynchi	Pristimantis	lynchi	Strabomantidae	pristimantis lynchi	Pristimantis	lynchi	Craugastoridae	Pristimantis lynchi (Duellman & Simmons, 1977)	-73.050631	5.558883	Lit_search	2637	COR	COR_occ	b2800
2037	pristimantis_lynchi	Pristimantis lynchi	Pristimantis	lynchi	Strabomantidae	pristimantis lynchi	Pristimantis	lynchi	Craugastoridae	Pristimantis lynchi (Duellman & Simmons, 1977)	-72.948333	7.503889	Lit_search	3030	COR	COR_occ	b3200
2038	pristimantis_lynchi	Pristimantis lynchi	Pristimantis	lynchi	Strabomantidae	pristimantis lynchi	Pristimantis	lynchi	Craugastoridae	Pristimantis lynchi (Duellman & Simmons, 1977)	-72.783056	6.213056	Lit_search	3401	COR	COR_occ	b3600
2039	pristimantis_lynchi	Pristimantis lynchi	Pristimantis	lynchi	Strabomantidae	pristimantis lynchi	Pristimantis	lynchi	Craugastoridae	Pristimantis lynchi (Duellman & Simmons, 1977)	-73.031104	5.890485	Lit_search	3410	COR	COR_occ	b3600
2040	pristimantis_lynchi	Pristimantis lynchi	Pristimantis	lynchi	Strabomantidae	pristimantis lynchi	Pristimantis	lynchi	Craugastoridae	Pristimantis lynchi (Duellman & Simmons, 1977)	-72.616667	5.933333	Lit_search	3708	COR	COR_occ	b3800
2041	pristimantis_lynchi	Pristimantis lynchi	Pristimantis	lynchi	Strabomantidae	pristimantis lynchi	Pristimantis	lynchi	Craugastoridae	Pristimantis lynchi (Duellman & Simmons, 1977)	-73.216667	6.083333	Lit_search	1941	COR	COR_occ	b2000
2042	pristimantis_lynchi	Pristimantis lynchi	Pristimantis	lynchi	Strabomantidae	pristimantis lynchi	Pristimantis	lynchi	Craugastoridae	Pristimantis lynchi (Duellman & Simmons, 1977)	-73.19729	6.10815	Lit_search	1746	COR	COR_occ	b1800
2043	pristimantis_lynchi	Pristimantis lynchi	Pristimantis	lynchi	Strabomantidae	pristimantis lynchi	Pristimantis	lynchi	Craugastoridae	Pristimantis lynchi (Duellman & Simmons, 1977)	-73.103272	5.852312	Lit_search	3071	COR	COR_occ	b3200
2044	pristimantis_lynchi	Pristimantis lynchi	Pristimantis	lynchi	Strabomantidae	pristimantis lynchi	Pristimantis	lynchi	Craugastoridae	Pristimantis lynchi (Duellman & Simmons, 1977)	-72.66787	5.303303	Lit_search	1712	COR	COR_ori	b1800
2045	pristimantis_lynchi	Pristimantis lynchi	Pristimantis	lynchi	Strabomantidae	pristimantis lynchi	Pristimantis	lynchi	Craugastoridae	Pristimantis lynchi (Duellman & Simmons, 1977)	-72.755	5.506111	Lit_search	2877	COR	COR_ori	b3000
2046	pristimantis_lynchi	Pristimantis lynchi	Pristimantis	lynchi	Strabomantidae	pristimantis lynchi	Pristimantis	lynchi	Craugastoridae	Pristimantis lynchi (Duellman & Simmons, 1977)	-72.348045	6.10556	Lit_search	1659	COR	COR_ori	b1800
2047	pristimantis_lynchi	Pristimantis lynchi	Pristimantis	lynchi	Strabomantidae	pristimantis lynchi	Pristimantis	lynchi	Craugastoridae	Pristimantis lynchi (Duellman & Simmons, 1977)	-72.773255	6.217278	Lit_search	3525	COR	COR_occ	b3600
2048	pristimantis_lynchi	Pristimantis lynchi	Pristimantis	lynchi	Strabomantidae	pristimantis lynchi	Pristimantis	lynchi	Craugastoridae	Pristimantis lynchi (Duellman & Simmons, 1977)	-72.949539	6.019383	Lit_search	3460	COR	COR_occ	b3600
2049	pristimantis_macrummendozai	Pristimantis macrummendozai	Pristimantis	macrummendozai	Strabomantidae	pristimantis macrummendozai	Pristimantis	macrummendozai	Craugastoridae	Pristimantis macrummendozai Acosta, 2015	-73.376	5.747889	Lit_search	3554	COR	COR_occ	b3600
2050	pristimantis_maculosus	Pristimantis maculosus	Pristimantis	maculosus	Strabomantidae	pristimantis maculosus	Pristimantis	maculosus	Craugastoridae	Pristimantis maculosus (Lynch, 1991)	-75.513817	5.070275	Lit_search	2104	CC	CC_occ	b2200
2051	pristimantis_maculosus	Pristimantis maculosus	Pristimantis	maculosus	Strabomantidae	pristimantis maculosus	Pristimantis	maculosus	Craugastoridae	Pristimantis maculosus (Lynch, 1991)	-75.555278	4.503889	Lit_search	2693	CC	CC_occ	b2800
2052	pristimantis_maculosus	Pristimantis maculosus	Pristimantis	maculosus	Strabomantidae	pristimantis maculosus	Pristimantis	maculosus	Craugastoridae	Pristimantis maculosus (Lynch, 1991)	-75.68885	6.62896	Lit_search	2676	CC	CC_occ	b2800
2053	pristimantis_maculosus	Pristimantis maculosus	Pristimantis	maculosus	Strabomantidae	pristimantis maculosus	Pristimantis	maculosus	Craugastoridae	Pristimantis maculosus (Lynch, 1991)	-75.309798	5.712002	Lit_search	2491	CC	CC_occ	b2600
2054	pristimantis_maculosus	Pristimantis maculosus	Pristimantis	maculosus	Strabomantidae	pristimantis maculosus	Pristimantis	maculosus	Craugastoridae	Pristimantis maculosus (Lynch, 1991)	-75.040833	5.525278	Lit_search	1579	CC	CC_ori	b1600
2055	pristimantis_maculosus	Pristimantis maculosus	Pristimantis	maculosus	Strabomantidae	pristimantis maculosus	Pristimantis	maculosus	Craugastoridae	Pristimantis maculosus (Lynch, 1991)	-75.149905	5.433554	Lit_search	2603	CC	CC_ori	b2800
2056	pristimantis_mars	Pristimantis mars	Pristimantis	mars	Strabomantidae	pristimantis mars	Pristimantis	mars	Craugastoridae	Pristimantis mars (Lynch & Ruiz, 1996)	-75.888333	5.381667	Lit_search	1631	COCC	COCC_occ	b1800
2058	pristimantis_medemi	Pristimantis medemi	Pristimantis	medemi	Strabomantidae	pristimantis medemi	Pristimantis	medemi	Craugastoridae	Pristimantis medemi (Lynch, 1994)	-73.59999	4.28338	Lit_search	959	COR	COR_ori	b1000
2059	pristimantis_medemi	Pristimantis medemi	Pristimantis	medemi	Strabomantidae	pristimantis medemi	Pristimantis	medemi	Craugastoridae	Pristimantis medemi (Lynch, 1994)	-73.366725	4.521317	Lit_search	641	COR	COR_ori	b800
2060	pristimantis_medemi	Pristimantis medemi	Pristimantis	medemi	Strabomantidae	pristimantis medemi	Pristimantis	medemi	Craugastoridae	Pristimantis medemi (Lynch, 1994)	-73.810278	4.154444	Lit_search	1317	COR	COR_ori	b1400
2061	pristimantis_medemi	Pristimantis medemi	Pristimantis	medemi	Strabomantidae	pristimantis medemi	Pristimantis	medemi	Craugastoridae	Pristimantis medemi (Lynch, 1994)	-73.593611	4.300278	Lit_search	1056	COR	COR_ori	b1200
2062	pristimantis_medemi	Pristimantis medemi	Pristimantis	medemi	Strabomantidae	pristimantis medemi	Pristimantis	medemi	Craugastoridae	Pristimantis medemi (Lynch, 1994)	-73.621876	4.177916	Lit_search	428	COR	COR_ori	b600
2063	pristimantis_medemi	Pristimantis medemi	Pristimantis	medemi	Strabomantidae	pristimantis medemi	Pristimantis	medemi	Craugastoridae	Pristimantis medemi (Lynch, 1994)	-73.349854	4.508398	Lit_search	533	COR	COR_ori	b600
2064	pristimantis_medemi	Pristimantis medemi	Pristimantis	medemi	Strabomantidae	pristimantis medemi	Pristimantis	medemi	Craugastoridae	Pristimantis medemi (Lynch, 1994)	-73.848598	4.323603	Lit_search	1846	COR	COR_ori	b2000
2065	pristimantis_medemi	Pristimantis medemi	Pristimantis	medemi	Strabomantidae	pristimantis medemi	Pristimantis	medemi	Craugastoridae	Pristimantis medemi (Lynch, 1994)	-73.79557	4.20532	Lit_search	1042	COR	COR_ori	b1200
2066	pristimantis_medemi	Pristimantis medemi	Pristimantis	medemi	Strabomantidae	pristimantis medemi	Pristimantis	medemi	Craugastoridae	Pristimantis medemi (Lynch, 1994)	-73.825894	4.254953	Lit_search	1283	COR	COR_ori	b1400
2067	pristimantis_medemi	Pristimantis medemi	Pristimantis	medemi	Strabomantidae	pristimantis medemi	Pristimantis	medemi	Craugastoridae	Pristimantis medemi (Lynch, 1994)	-73.815833	4.172778	Lit_search	1679	COR	COR_ori	b1800
2068	pristimantis_medemi	Pristimantis medemi	Pristimantis	medemi	Strabomantidae	pristimantis medemi	Pristimantis	medemi	Craugastoridae	Pristimantis medemi (Lynch, 1994)	-73.690164	3.827834	Lit_search	419	COR	COR_ori	b600
2069	pristimantis_medemi	Pristimantis medemi	Pristimantis	medemi	Strabomantidae	pristimantis medemi	Pristimantis	medemi	Craugastoridae	Pristimantis medemi (Lynch, 1994)	-73.63769	4.151382	Lit_search	468	COR	COR_ori	b600
2070	pristimantis_medemi	Pristimantis medemi	Pristimantis	medemi	Strabomantidae	pristimantis medemi	Pristimantis	medemi	Craugastoridae	Pristimantis medemi (Lynch, 1994)	-72.212222	5.801389	Lit_search	620	COR	COR_ori	b800
2071	pristimantis_medemi	Pristimantis medemi	Pristimantis	medemi	Strabomantidae	pristimantis medemi	Pristimantis	medemi	Craugastoridae	Pristimantis medemi (Lynch, 1994)	-72.162778	5.792778	Lit_search	1079	COR	COR_ori	b1200
2072	pristimantis_medemi	Pristimantis medemi	Pristimantis	medemi	Strabomantidae	pristimantis medemi	Pristimantis	medemi	Craugastoridae	Pristimantis medemi (Lynch, 1994)	-73.612778	4.190833	Lit_search	453	COR	COR_ori	b600
2073	pristimantis_medemi	Pristimantis medemi	Pristimantis	medemi	Strabomantidae	pristimantis medemi	Pristimantis	medemi	Craugastoridae	Pristimantis medemi (Lynch, 1994)	-73.679444	4.143056	Lit_search	1105	COR	COR_ori	b1200
2074	pristimantis_medemi	Pristimantis medemi	Pristimantis	medemi	Strabomantidae	pristimantis medemi	Pristimantis	medemi	Craugastoridae	Pristimantis medemi (Lynch, 1994)	-73.680556	4.139444	Lit_search	1036	COR	COR_ori	b1200
2075	pristimantis_medemi	Pristimantis medemi	Pristimantis	medemi	Strabomantidae	pristimantis medemi	Pristimantis	medemi	Craugastoridae	Pristimantis medemi (Lynch, 1994)	-73.687778	4.161667	Lit_search	1142	COR	COR_ori	b1200
2076	pristimantis_medemi	Pristimantis medemi	Pristimantis	medemi	Strabomantidae	pristimantis medemi	Pristimantis	medemi	Craugastoridae	Pristimantis medemi (Lynch, 1994)	-72.478333	5.3875	Lit_search	874	COR	COR_ori	b1000
2077	pristimantis_medemi	Pristimantis medemi	Pristimantis	medemi	Strabomantidae	pristimantis medemi	Pristimantis	medemi	Craugastoridae	Pristimantis medemi (Lynch, 1994)	-72.406111	5.4975	Lit_search	805	COR	COR_ori	b1000
2078	pristimantis_medemi	Pristimantis medemi	Pristimantis	medemi	Strabomantidae	pristimantis medemi	Pristimantis	medemi	Craugastoridae	Pristimantis medemi (Lynch, 1994)	-72.500833	5.379444	Lit_search	964	COR	COR_ori	b1000
2079	pristimantis_medemi	Pristimantis medemi	Pristimantis	medemi	Strabomantidae	pristimantis medemi	Pristimantis	medemi	Craugastoridae	Pristimantis medemi (Lynch, 1994)	-72.498889	5.383306	Lit_search	958	COR	COR_ori	b1000
2080	pristimantis_medemi	Pristimantis medemi	Pristimantis	medemi	Strabomantidae	pristimantis medemi	Pristimantis	medemi	Craugastoridae	Pristimantis medemi (Lynch, 1994)	-72.485833	5.388333	Lit_search	880	COR	COR_ori	b1000
2081	pristimantis_medemi	Pristimantis medemi	Pristimantis	medemi	Strabomantidae	pristimantis medemi	Pristimantis	medemi	Craugastoridae	Pristimantis medemi (Lynch, 1994)	-72.489444	5.390833	Lit_search	998	COR	COR_ori	b1000
2082	pristimantis_medemi	Pristimantis medemi	Pristimantis	medemi	Strabomantidae	pristimantis medemi	Pristimantis	medemi	Craugastoridae	Pristimantis medemi (Lynch, 1994)	-72.4875	5.396944	Lit_search	1021	COR	COR_ori	b1200
2083	pristimantis_medemi	Pristimantis medemi	Pristimantis	medemi	Strabomantidae	pristimantis medemi	Pristimantis	medemi	Craugastoridae	Pristimantis medemi (Lynch, 1994)	-72.456111	5.449722	Lit_search	593	COR	COR_ori	b600
2084	pristimantis_medemi	Pristimantis medemi	Pristimantis	medemi	Strabomantidae	pristimantis medemi	Pristimantis	medemi	Craugastoridae	Pristimantis medemi (Lynch, 1994)	-72.404722	5.504167	Lit_search	916	COR	COR_ori	b1000
2085	pristimantis_medemi	Pristimantis medemi	Pristimantis	medemi	Strabomantidae	pristimantis medemi	Pristimantis	medemi	Craugastoridae	Pristimantis medemi (Lynch, 1994)	-72.41	5.509167	Lit_search	1332	COR	COR_ori	b1400
2086	pristimantis_medemi	Pristimantis medemi	Pristimantis	medemi	Strabomantidae	pristimantis medemi	Pristimantis	medemi	Craugastoridae	Pristimantis medemi (Lynch, 1994)	-75.723889	1.704722	Lit_search	1432	COR	COR_ori	b1600
2087	pristimantis_medemi	Pristimantis medemi	Pristimantis	medemi	Strabomantidae	pristimantis medemi	Pristimantis	medemi	Craugastoridae	Pristimantis medemi (Lynch, 1994)	-73.260242	4.875464	Lit_search	1461	COR	COR_ori	b1600
2088	pristimantis_medemi	Pristimantis medemi	Pristimantis	medemi	Strabomantidae	pristimantis medemi	Pristimantis	medemi	Craugastoridae	Pristimantis medemi (Lynch, 1994)	-73.24414	4.87836	Lit_search	800	COR	COR_ori	b800
2089	pristimantis_medemi	Pristimantis medemi	Pristimantis	medemi	Strabomantidae	pristimantis medemi	Pristimantis	medemi	Craugastoridae	Pristimantis medemi (Lynch, 1994)	-73.325556	4.910278	Lit_search	1525	COR	COR_ori	b1600
2090	pristimantis_melanoproctus	Pristimantis melanoproctus	Pristimantis	melanoproctus	Strabomantidae	pristimantis melanoproctus	Pristimantis	melanoproctus	Craugastoridae	Pristimantis melanoproctus (Rivero, 1984)	-72.372703	7.305575	Lit_search	2839	COR	COR_ori	b3000
2091	pristimantis_melanoproctus	Pristimantis melanoproctus	Pristimantis	melanoproctus	Strabomantidae	pristimantis melanoproctus	Pristimantis	melanoproctus	Craugastoridae	Pristimantis melanoproctus (Rivero, 1984)	-72.4719	7.356581	Lit_search	2406	COR	COR_ori	b2600
2092	pristimantis_merostictus	Pristimantis merostictus	Pristimantis	merostictus	Strabomantidae	pristimantis merostictus	Pristimantis	merostictus	Craugastoridae	Pristimantis merostictus (Lynch, 1984)	-72.95	7.05	Lit_search	2945	COR	COR_occ	b3000
2093	pristimantis_merostictus	Pristimantis merostictus	Pristimantis	merostictus	Strabomantidae	pristimantis merostictus	Pristimantis	merostictus	Craugastoridae	Pristimantis merostictus (Lynch, 1984)	-73.22029	6.00918	Lit_search	2235	COR	COR_occ	b2400
2094	pristimantis_merostictus	Pristimantis merostictus	Pristimantis	merostictus	Strabomantidae	pristimantis merostictus	Pristimantis	merostictus	Craugastoridae	Pristimantis merostictus (Lynch, 1984)	-73.533611	5.726944	Lit_search	2577	COR	COR_occ	b2600
2095	pristimantis_merostictus	Pristimantis merostictus	Pristimantis	merostictus	Strabomantidae	pristimantis merostictus	Pristimantis	merostictus	Craugastoridae	Pristimantis merostictus (Lynch, 1984)	-72.905556	7.753889	Lit_search	2330	COR	COR_ori	b2400
2096	pristimantis_merostictus	Pristimantis merostictus	Pristimantis	merostictus	Strabomantidae	pristimantis merostictus	Pristimantis	merostictus	Craugastoridae	Pristimantis merostictus (Lynch, 1984)	-73.031104	5.890485	Lit_search	3410	COR	COR_occ	b3600
2097	pristimantis_merostictus	Pristimantis merostictus	Pristimantis	merostictus	Strabomantidae	pristimantis merostictus	Pristimantis	merostictus	Craugastoridae	Pristimantis merostictus (Lynch, 1984)	-73.185278	5.965278	Lit_search	2417	COR	COR_occ	b2600
2098	pristimantis_miyatai	Pristimantis miyatai	Pristimantis	miyatai	Strabomantidae	pristimantis miyatai	Pristimantis	miyatai	Craugastoridae	Pristimantis miyatai (Lynch, 1984)	-73.216667	6.083333	Lit_search	1941	COR	COR_occ	b2000
2099	pristimantis_miyatai	Pristimantis miyatai	Pristimantis	miyatai	Strabomantidae	pristimantis miyatai	Pristimantis	miyatai	Craugastoridae	Pristimantis miyatai (Lynch, 1984)	-73.1977	6.10728	Lit_search	1740	COR	COR_occ	b1800
2100	pristimantis_miyatai	Pristimantis miyatai	Pristimantis	miyatai	Strabomantidae	pristimantis miyatai	Pristimantis	miyatai	Craugastoridae	Pristimantis miyatai (Lynch, 1984)	-73.22029	6.00918	Lit_search	2235	COR	COR_occ	b2400
2101	pristimantis_miyatai	Pristimantis miyatai	Pristimantis	miyatai	Strabomantidae	pristimantis miyatai	Pristimantis	miyatai	Craugastoridae	Pristimantis miyatai (Lynch, 1984)	-73.533611	5.726944	Lit_search	2577	COR	COR_occ	b2600
2102	pristimantis_miyatai	Pristimantis miyatai	Pristimantis	miyatai	Strabomantidae	pristimantis miyatai	Pristimantis	miyatai	Craugastoridae	Pristimantis miyatai (Lynch, 1984)	-73.533333	5.728333	Lit_search	2593	COR	COR_occ	b2600
2103	pristimantis_miyatai	Pristimantis miyatai	Pristimantis	miyatai	Strabomantidae	pristimantis miyatai	Pristimantis	miyatai	Craugastoridae	Pristimantis miyatai (Lynch, 1984)	-73.181944	5.827222	Lit_search	2950	COR	COR_occ	b3000
2104	pristimantis_miyatai	Pristimantis miyatai	Pristimantis	miyatai	Strabomantidae	pristimantis miyatai	Pristimantis	miyatai	Craugastoridae	Pristimantis miyatai (Lynch, 1984)	-73.181944	5.8275	Lit_search	2950	COR	COR_occ	b3000
2105	pristimantis_miyatai	Pristimantis miyatai	Pristimantis	miyatai	Strabomantidae	pristimantis miyatai	Pristimantis	miyatai	Craugastoridae	Pristimantis miyatai (Lynch, 1984)	-73.479167	5.687222	Lit_search	2583	COR	COR_occ	b2600
2106	pristimantis_miyatai	Pristimantis miyatai	Pristimantis	miyatai	Strabomantidae	pristimantis miyatai	Pristimantis	miyatai	Craugastoridae	Pristimantis miyatai (Lynch, 1984)	-73.509857	5.665841	Lit_search	2246	COR	COR_occ	b2400
2107	pristimantis_miyatai	Pristimantis miyatai	Pristimantis	miyatai	Strabomantidae	pristimantis miyatai	Pristimantis	miyatai	Craugastoridae	Pristimantis miyatai (Lynch, 1984)	-73.230556	7.4375	Lit_search	829	COR	COR_occ	b1000
2108	pristimantis_miyatai	Pristimantis miyatai	Pristimantis	miyatai	Strabomantidae	pristimantis miyatai	Pristimantis	miyatai	Craugastoridae	Pristimantis miyatai (Lynch, 1984)	-72.989722	7.043611	Lit_search	2235	COR	COR_occ	b2400
2109	pristimantis_miyatai	Pristimantis miyatai	Pristimantis	miyatai	Strabomantidae	pristimantis miyatai	Pristimantis	miyatai	Craugastoridae	Pristimantis miyatai (Lynch, 1984)	-73.006111	7.174444	Lit_search	1470	COR	COR_occ	b1600
2110	pristimantis_miyatai	Pristimantis miyatai	Pristimantis	miyatai	Strabomantidae	pristimantis miyatai	Pristimantis	miyatai	Craugastoridae	Pristimantis miyatai (Lynch, 1984)	-73.57359	5.875987	Lit_search	1674	COR	COR_occ	b1800
2111	pristimantis_miyatai	Pristimantis miyatai	Pristimantis	miyatai	Strabomantidae	pristimantis miyatai	Pristimantis	miyatai	Craugastoridae	Pristimantis miyatai (Lynch, 1984)	-73.427324	4.217129	Lit_search	351	COR	COR_ori	b400
2112	pristimantis_miyatai	Pristimantis miyatai	Pristimantis	miyatai	Strabomantidae	pristimantis miyatai	Pristimantis	miyatai	Craugastoridae	Pristimantis miyatai (Lynch, 1984)	-73.51673	5.3906	Lit_search	3057	COR	COR_ori	b3200
2113	pristimantis_miyatai	Pristimantis miyatai	Pristimantis	miyatai	Strabomantidae	pristimantis miyatai	Pristimantis	miyatai	Craugastoridae	Pristimantis miyatai (Lynch, 1984)	-73.792279	6.118685	Lit_search	2081	COR	COR_occ	b2200
2114	pristimantis_miyatai	Pristimantis miyatai	Pristimantis	miyatai	Strabomantidae	pristimantis miyatai	Pristimantis	miyatai	Craugastoridae	Pristimantis miyatai (Lynch, 1984)	-73.106969	7.072392	Lit_search	839	COR	COR_occ	b1000
2115	pristimantis_mnionaetes	Pristimantis mnionaetes	Pristimantis	mnionaetes	Strabomantidae	pristimantis mnionaetes	Pristimantis	mnionaetes	Craugastoridae	Pristimantis mnionaetes (Lynch, 1998)	-73.280993	5.321274	Lit_search	2953	COR	COR_ori	b3000
2116	pristimantis_mnionaetes	Pristimantis mnionaetes	Pristimantis	mnionaetes	Strabomantidae	pristimantis mnionaetes	Pristimantis	mnionaetes	Craugastoridae	Pristimantis mnionaetes (Lynch, 1998)	-73.376111	5.750833	Lit_search	3514	COR	COR_occ	b3600
2117	pristimantis_mnionaetes	Pristimantis mnionaetes	Pristimantis	mnionaetes	Strabomantidae	pristimantis mnionaetes	Pristimantis	mnionaetes	Craugastoridae	Pristimantis mnionaetes (Lynch, 1998)	-73.098889	5.467222	Lit_search	3352	COR	COR_occ	b3400
2118	pristimantis_mnionaetes	Pristimantis mnionaetes	Pristimantis	mnionaetes	Strabomantidae	pristimantis mnionaetes	Pristimantis	mnionaetes	Craugastoridae	Pristimantis mnionaetes (Lynch, 1998)	-73.17	5.451667	Lit_search	3065	COR	COR_ori	b3200
2119	pristimantis_mnionaetes	Pristimantis mnionaetes	Pristimantis	mnionaetes	Strabomantidae	pristimantis mnionaetes	Pristimantis	mnionaetes	Craugastoridae	Pristimantis mnionaetes (Lynch, 1998)	-73.168889	5.469722	Lit_search	3421	COR	COR_ori	b3600
2120	pristimantis_mnionaetes	Pristimantis mnionaetes	Pristimantis	mnionaetes	Strabomantidae	pristimantis mnionaetes	Pristimantis	mnionaetes	Craugastoridae	Pristimantis mnionaetes (Lynch, 1998)	-73.221389	5.409444	Lit_search	3422	COR	COR_ori	b3600
2121	pristimantis_mnionaetes	Pristimantis mnionaetes	Pristimantis	mnionaetes	Strabomantidae	pristimantis mnionaetes	Pristimantis	mnionaetes	Craugastoridae	Pristimantis mnionaetes (Lynch, 1998)	-73.223611	5.413889	Lit_search	3321	COR	COR_ori	b3400
2122	pristimantis_mnionaetes	Pristimantis mnionaetes	Pristimantis	mnionaetes	Strabomantidae	pristimantis mnionaetes	Pristimantis	mnionaetes	Craugastoridae	Pristimantis mnionaetes (Lynch, 1998)	-73.234444	5.414722	Lit_search	3134	COR	COR_ori	b3200
2123	pristimantis_mnionaetes	Pristimantis mnionaetes	Pristimantis	mnionaetes	Strabomantidae	pristimantis mnionaetes	Pristimantis	mnionaetes	Craugastoridae	Pristimantis mnionaetes (Lynch, 1998)	-73.227222	5.4125	Lit_search	3265	COR	COR_ori	b3400
2145	pristimantis_mondolfii	Pristimantis mondolfii	Pristimantis	mondolfii	Strabomantidae	pristimantis mondolfii	Pristimantis	mondolfii	Craugastoridae	Pristimantis mondolfii (Rivero, 1984)	-72.372703	7.305575	Lit_search	2839	COR	COR_ori	b3000
2146	pristimantis_mondolfii	Pristimantis mondolfii	Pristimantis	mondolfii	Strabomantidae	pristimantis mondolfii	Pristimantis	mondolfii	Craugastoridae	Pristimantis mondolfii (Rivero, 1984)	-72.4719	7.356581	Lit_search	2406	COR	COR_ori	b2600
2208	pristimantis_myops	Pristimantis myops	Pristimantis	myops	Strabomantidae	pristimantis myops	Pristimantis	myops	Craugastoridae	Pristimantis myops (Lynch, 1998)	-75.889167	5.496111	Lit_search	2169	COCC	COCC_ori	b2200
2210	pristimantis_nervicus	Pristimantis nervicus	Pristimantis	nervicus	Strabomantidae	pristimantis nervicus	Pristimantis	nervicus	Craugastoridae	Pristimantis nervicus (Lynch, 1994)	-73.786566	4.314812	Lit_search	3182	COR	COR_ori	b3200
2211	pristimantis_nervicus	Pristimantis nervicus	Pristimantis	nervicus	Strabomantidae	pristimantis nervicus	Pristimantis	nervicus	Craugastoridae	Pristimantis nervicus (Lynch, 1994)	-74.173	4.385	Lit_search	3113	COR	COR_occ	b3200
2212	pristimantis_nervicus	Pristimantis nervicus	Pristimantis	nervicus	Strabomantidae	pristimantis nervicus	Pristimantis	nervicus	Craugastoridae	Pristimantis nervicus (Lynch, 1994)	-73.533333	5.216667	Lit_search	3329	COR	COR_ori	b3400
2213	pristimantis_nervicus	Pristimantis nervicus	Pristimantis	nervicus	Strabomantidae	pristimantis nervicus	Pristimantis	nervicus	Craugastoridae	Pristimantis nervicus (Lynch, 1994)	-73.76861	4.696666	Lit_search	3461	COR	COR_ori	b3600
2214	pristimantis_nervicus	Pristimantis nervicus	Pristimantis	nervicus	Strabomantidae	pristimantis nervicus	Pristimantis	nervicus	Craugastoridae	Pristimantis nervicus (Lynch, 1994)	-73.88888	4.683333	Lit_search	3189	COR	COR_ori	b3200
2215	pristimantis_nervicus	Pristimantis nervicus	Pristimantis	nervicus	Strabomantidae	pristimantis nervicus	Pristimantis	nervicus	Craugastoridae	Pristimantis nervicus (Lynch, 1994)	-73.761944	4.539444	Lit_search	3147	COR	COR_ori	b3200
2216	pristimantis_nervicus	Pristimantis nervicus	Pristimantis	nervicus	Strabomantidae	pristimantis nervicus	Pristimantis	nervicus	Craugastoridae	Pristimantis nervicus (Lynch, 1994)	-73.726111	4.901389	Lit_search	2958	COR	COR_ori	b3000
2217	pristimantis_nervicus	Pristimantis nervicus	Pristimantis	nervicus	Strabomantidae	pristimantis nervicus	Pristimantis	nervicus	Craugastoridae	Pristimantis nervicus (Lynch, 1994)	-73.721111	4.899444	Lit_search	2859	COR	COR_ori	b3000
2218	pristimantis_nervicus	Pristimantis nervicus	Pristimantis	nervicus	Strabomantidae	pristimantis nervicus	Pristimantis	nervicus	Craugastoridae	Pristimantis nervicus (Lynch, 1994)	-73.935556	4.641389	Lit_search	3454	COR	COR_ori	b3600
2219	pristimantis_nervicus	Pristimantis nervicus	Pristimantis	nervicus	Strabomantidae	pristimantis nervicus	Pristimantis	nervicus	Craugastoridae	Pristimantis nervicus (Lynch, 1994)	-73.689722	4.508333	Lit_search	3204	COR	COR_ori	b3400
2220	pristimantis_nervicus	Pristimantis nervicus	Pristimantis	nervicus	Strabomantidae	pristimantis nervicus	Pristimantis	nervicus	Craugastoridae	Pristimantis nervicus (Lynch, 1994)	-73.756383	4.58035	Lit_search	3580	COR	COR_ori	b3600
2221	pristimantis_nicefori	Pristimantis nicefori	Pristimantis	nicefori	Strabomantidae	pristimantis nicefori	Pristimantis	nicefori	Craugastoridae	Pristimantis nicefori (Cochran & Goin, 1970)	-72.807522	7.00332	Lit_search	3461	COR	COR_occ	b3600
2222	pristimantis_nicefori	Pristimantis nicefori	Pristimantis	nicefori	Strabomantidae	pristimantis nicefori	Pristimantis	nicefori	Craugastoridae	Pristimantis nicefori (Cochran & Goin, 1970)	-72.651492	7.122816	Lit_search	2839	COR	COR_ori	b3000
2223	pristimantis_nicefori	Pristimantis nicefori	Pristimantis	nicefori	Strabomantidae	pristimantis nicefori	Pristimantis	nicefori	Craugastoridae	Pristimantis nicefori (Cochran & Goin, 1970)	-72.495546	6.564605	Lit_search	2554	COR	COR_occ	b2600
2224	pristimantis_nicefori	Pristimantis nicefori	Pristimantis	nicefori	Strabomantidae	pristimantis nicefori	Pristimantis	nicefori	Craugastoridae	Pristimantis nicefori (Cochran & Goin, 1970)	-72.460863	6.162282	Lit_search	3207	COR	COR_occ	b3400
2225	pristimantis_nicefori	Pristimantis nicefori	Pristimantis	nicefori	Strabomantidae	pristimantis nicefori	Pristimantis	nicefori	Craugastoridae	Pristimantis nicefori (Cochran & Goin, 1970)	-72.616667	5.933333	Lit_search	3708	COR	COR_occ	b3800
2226	pristimantis_nicefori	Pristimantis nicefori	Pristimantis	nicefori	Strabomantidae	pristimantis nicefori	Pristimantis	nicefori	Craugastoridae	Pristimantis nicefori (Cochran & Goin, 1970)	-72.470878	6.072823	Lit_search	3459	COR	COR_ori	b3600
2227	pristimantis_nicefori	Pristimantis nicefori	Pristimantis	nicefori	Strabomantidae	pristimantis nicefori	Pristimantis	nicefori	Craugastoridae	Pristimantis nicefori (Cochran & Goin, 1970)	-72.645411	5.974354	Lit_search	3302	COR	COR_occ	b3400
2228	pristimantis_nicefori	Pristimantis nicefori	Pristimantis	nicefori	Strabomantidae	pristimantis nicefori	Pristimantis	nicefori	Craugastoridae	Pristimantis nicefori (Cochran & Goin, 1970)	-72.383509	6.410173	Lit_search	3796	COR	COR_occ	b3800
2229	pristimantis_nicefori	Pristimantis nicefori	Pristimantis	nicefori	Strabomantidae	pristimantis nicefori	Pristimantis	nicefori	Craugastoridae	Pristimantis nicefori (Cochran & Goin, 1970)	-72.363229	6.476269	Lit_search	3918	COR	COR_occ	b4000
2230	pristimantis_nicefori	Pristimantis nicefori	Pristimantis	nicefori	Strabomantidae	pristimantis nicefori	Pristimantis	nicefori	Craugastoridae	Pristimantis nicefori (Cochran & Goin, 1970)	-72.37451	6.501367	Lit_search	3772	COR	COR_occ	b3800
2231	pristimantis_nicefori	Pristimantis nicefori	Pristimantis	nicefori	Strabomantidae	pristimantis nicefori	Pristimantis	nicefori	Craugastoridae	Pristimantis nicefori (Cochran & Goin, 1970)	-72.350565	6.506666	Lit_search	3960	COR	COR_occ	b4000
2232	pristimantis_nicefori	Pristimantis nicefori	Pristimantis	nicefori	Strabomantidae	pristimantis nicefori	Pristimantis	nicefori	Craugastoridae	Pristimantis nicefori (Cochran & Goin, 1970)	-72.334323	6.426306	Lit_search	4187	COR	COR_occ	b4200
2233	pristimantis_nicefori	Pristimantis nicefori	Pristimantis	nicefori	Strabomantidae	pristimantis nicefori	Pristimantis	nicefori	Craugastoridae	Pristimantis nicefori (Cochran & Goin, 1970)	-72.937651	7.239672	Lit_search	2962	COR	COR_occ	b3000
2234	pristimantis_nicefori	Pristimantis nicefori	Pristimantis	nicefori	Strabomantidae	pristimantis nicefori	Pristimantis	nicefori	Craugastoridae	Pristimantis nicefori (Cochran & Goin, 1970)	-72.83335	5.57176	Lit_search	3405	COR	COR_ori	b3600
2235	pristimantis_nicefori	Pristimantis nicefori	Pristimantis	nicefori	Strabomantidae	pristimantis nicefori	Pristimantis	nicefori	Craugastoridae	Pristimantis nicefori (Cochran & Goin, 1970)	-72.197138	6.51319	Lit_search	4323	COR	COR_ori	b4400
2260	pristimantis_orpacobates	Pristimantis orpacobates	Pristimantis	orpacobates	Strabomantidae	pristimantis orpacobates	Pristimantis	orpacobates	Craugastoridae	Pristimantis orpacobates (Lynch, Ruiz & Ardila, 1994)	-75.96138	7.23999	Lit_search	1477	COCC	COCC_ori	b1600
2262	pristimantis_orpacobates	Pristimantis orpacobates	Pristimantis	orpacobates	Strabomantidae	pristimantis orpacobates	Pristimantis	orpacobates	Craugastoridae	Pristimantis orpacobates (Lynch, Ruiz & Ardila, 1994)	-75.898333	5.493889	Lit_search	2518	COCC	COCC_ori	b2600
2263	pristimantis_orpacobates	Pristimantis orpacobates	Pristimantis	orpacobates	Strabomantidae	pristimantis orpacobates	Pristimantis	orpacobates	Craugastoridae	Pristimantis orpacobates (Lynch, Ruiz & Ardila, 1994)	-75.890556	5.491944	Lit_search	2243	COCC	COCC_ori	b2400
2264	pristimantis_orpacobates	Pristimantis orpacobates	Pristimantis	orpacobates	Strabomantidae	pristimantis orpacobates	Pristimantis	orpacobates	Craugastoridae	Pristimantis orpacobates (Lynch, Ruiz & Ardila, 1994)	-75.889167	5.496111	Lit_search	2169	COCC	COCC_ori	b2200
2285	pristimantis_padrecarlosi	Pristimantis padrecarlosi	Pristimantis	padrecarlosi	Strabomantidae	pristimantis padrecarlosi	Pristimantis	padrecarlosi	Craugastoridae	Pristimantis padrecarlosi (Mueses-Cisneros, 2006)	-72.983927	7.248135	Lit_search	2385	COR	COR_occ	b2400
2286	pristimantis_paisa	Pristimantis paisa	Pristimantis	paisa	Strabomantidae	pristimantis paisa	Pristimantis	paisa	Craugastoridae	Pristimantis paisa (Lynch & Ardila, 1999)	-75.690278	6.278056	Lit_search	2884	CC	CC_occ	b3000
2287	pristimantis_paisa	Pristimantis paisa	Pristimantis	paisa	Strabomantidae	pristimantis paisa	Pristimantis	paisa	Craugastoridae	Pristimantis paisa (Lynch & Ardila, 1999)	-75.6625	6.360556	Lit_search	3067	CC	CC_occ	b3200
2288	pristimantis_paisa	Pristimantis paisa	Pristimantis	paisa	Strabomantidae	pristimantis paisa	Pristimantis	paisa	Craugastoridae	Pristimantis paisa (Lynch & Ardila, 1999)	-75.576389	6.063333	Lit_search	3000	CC	CC_ori	b3000
2289	pristimantis_paisa	Pristimantis paisa	Pristimantis	paisa	Strabomantidae	pristimantis paisa	Pristimantis	paisa	Craugastoridae	Pristimantis paisa (Lynch & Ardila, 1999)	-75.30129	5.645265	Lit_search	2335	CC	CC_occ	b2400
2290	pristimantis_paisa	Pristimantis paisa	Pristimantis	paisa	Strabomantidae	pristimantis paisa	Pristimantis	paisa	Craugastoridae	Pristimantis paisa (Lynch & Ardila, 1999)	-75.419069	6.961969	Lit_search	2242	CC	CC_occ	b2400
2291	pristimantis_paisa	Pristimantis paisa	Pristimantis	paisa	Strabomantidae	pristimantis paisa	Pristimantis	paisa	Craugastoridae	Pristimantis paisa (Lynch & Ardila, 1999)	-75.501679	6.294718	Lit_search	2353	CC	CC_occ	b2400
2292	pristimantis_paisa	Pristimantis paisa	Pristimantis	paisa	Strabomantidae	pristimantis paisa	Pristimantis	paisa	Craugastoridae	Pristimantis paisa (Lynch & Ardila, 1999)	-75.486667	6.908056	Lit_search	2522	CC	CC_occ	b2600
2293	pristimantis_paisa	Pristimantis paisa	Pristimantis	paisa	Strabomantidae	pristimantis paisa	Pristimantis	paisa	Craugastoridae	Pristimantis paisa (Lynch & Ardila, 1999)	-75.451389	5.091667	Lit_search	2638	CC	CC_occ	b2800
2294	pristimantis_paisa	Pristimantis paisa	Pristimantis	paisa	Strabomantidae	pristimantis paisa	Pristimantis	paisa	Craugastoridae	Pristimantis paisa (Lynch & Ardila, 1999)	-75.508889	5.109167	Lit_search	1793	CC	CC_occ	b1800
2295	pristimantis_paisa	Pristimantis paisa	Pristimantis	paisa	Strabomantidae	pristimantis paisa	Pristimantis	paisa	Craugastoridae	Pristimantis paisa (Lynch & Ardila, 1999)	-75.4497	4.925467	Lit_search	2545	CC	CC_occ	b2600
2296	pristimantis_paisa	Pristimantis paisa	Pristimantis	paisa	Strabomantidae	pristimantis paisa	Pristimantis	paisa	Craugastoridae	Pristimantis paisa (Lynch & Ardila, 1999)	-75.507694	5.08275	Lit_search	2075	CC	CC_occ	b2200
2300	pristimantis_palmeri	Pristimantis palmeri	Pristimantis	palmeri	Strabomantidae	pristimantis palmeri	Pristimantis	palmeri	Craugastoridae	Pristimantis palmeri (Boulenger, 1912)	-75.647778	4.695556	Lit_search	1738	CC	CC_occ	b1800
2301	pristimantis_palmeri	Pristimantis palmeri	Pristimantis	palmeri	Strabomantidae	pristimantis palmeri	Pristimantis	palmeri	Craugastoridae	Pristimantis palmeri (Boulenger, 1912)	-75.638889	4.681944	Lit_search	1894	CC	CC_occ	b2000
2302	pristimantis_palmeri	Pristimantis palmeri	Pristimantis	palmeri	Strabomantidae	pristimantis palmeri	Pristimantis	palmeri	Craugastoridae	Pristimantis palmeri (Boulenger, 1912)	-75.647778	4.695278	Lit_search	1738	CC	CC_occ	b1800
2304	pristimantis_palmeri	Pristimantis palmeri	Pristimantis	palmeri	Strabomantidae	pristimantis palmeri	Pristimantis	palmeri	Craugastoridae	Pristimantis palmeri (Boulenger, 1912)	-75.58911	4.73279	Lit_search	1827	CC	CC_occ	b2000
2308	pristimantis_palmeri	Pristimantis palmeri	Pristimantis	palmeri	Strabomantidae	pristimantis palmeri	Pristimantis	palmeri	Craugastoridae	Pristimantis palmeri (Boulenger, 1912)	-75.56925	5.234917	Lit_search	1825	CC	CC_occ	b2000
2309	pristimantis_palmeri	Pristimantis palmeri	Pristimantis	palmeri	Strabomantidae	pristimantis palmeri	Pristimantis	palmeri	Craugastoridae	Pristimantis palmeri (Boulenger, 1912)	-75.508889	5.109167	Lit_search	1793	CC	CC_occ	b1800
2355	pristimantis_palmeri	Pristimantis palmeri	Pristimantis	palmeri	Strabomantidae	pristimantis palmeri	Pristimantis	palmeri	Craugastoridae	Pristimantis palmeri (Boulenger, 1912)	-75.48028	4.4856	Lit_search	3360	CC	CC_ori	b3400
2356	pristimantis_palmeri	Pristimantis palmeri	Pristimantis	palmeri	Strabomantidae	pristimantis palmeri	Pristimantis	palmeri	Craugastoridae	Pristimantis palmeri (Boulenger, 1912)	-75.5725	4.723056	Lit_search	2006	CC	CC_occ	b2200
2357	pristimantis_palmeri	Pristimantis palmeri	Pristimantis	palmeri	Strabomantidae	pristimantis palmeri	Pristimantis	palmeri	Craugastoridae	Pristimantis palmeri (Boulenger, 1912)	-75.622222	4.668889	Lit_search	1990	CC	CC_occ	b2000
2358	pristimantis_palmeri	Pristimantis palmeri	Pristimantis	palmeri	Strabomantidae	pristimantis palmeri	Pristimantis	palmeri	Craugastoridae	Pristimantis palmeri (Boulenger, 1912)	-75.632778	4.671111	Lit_search	1889	CC	CC_occ	b2000
2364	pristimantis_palmeri	Pristimantis palmeri	Pristimantis	palmeri	Strabomantidae	pristimantis palmeri	Pristimantis	palmeri	Craugastoridae	Pristimantis palmeri (Boulenger, 1912)	-75.616783	4.66941	Lit_search	1962	CC	CC_occ	b2000
2365	pristimantis_palmeri	Pristimantis palmeri	Pristimantis	palmeri	Strabomantidae	pristimantis palmeri	Pristimantis	palmeri	Craugastoridae	Pristimantis palmeri (Boulenger, 1912)	-75.884444	5.376667	Lit_search	1761	COCC	COCC_occ	b1800
2366	pristimantis_palmeri	Pristimantis palmeri	Pristimantis	palmeri	Strabomantidae	pristimantis palmeri	Pristimantis	palmeri	Craugastoridae	Pristimantis palmeri (Boulenger, 1912)	-75.886111	5.377222	Lit_search	1705	COCC	COCC_occ	b1800
2369	pristimantis_parectatus	Pristimantis parectatus	Pristimantis	parectatus	Strabomantidae	pristimantis parectatus	Pristimantis	parectatus	Craugastoridae	Pristimantis parectatus (Lynch & Rueda, 1998)	-75.309798	5.712002	Lit_search	2491	CC	CC_occ	b2600
2370	pristimantis_parectatus	Pristimantis parectatus	Pristimantis	parectatus	Strabomantidae	pristimantis parectatus	Pristimantis	parectatus	Craugastoridae	Pristimantis parectatus (Lynch & Rueda, 1998)	-75.6625	6.360556	Lit_search	3067	CC	CC_occ	b3200
2371	pristimantis_parectatus	Pristimantis parectatus	Pristimantis	parectatus	Strabomantidae	pristimantis parectatus	Pristimantis	parectatus	Craugastoridae	Pristimantis parectatus (Lynch & Rueda, 1998)	-75.149905	5.433554	Lit_search	2603	CC	CC_ori	b2800
2372	pristimantis_parectatus	Pristimantis parectatus	Pristimantis	parectatus	Strabomantidae	pristimantis parectatus	Pristimantis	parectatus	Craugastoridae	Pristimantis parectatus (Lynch & Rueda, 1998)	-75.453135	5.608334	Lit_search	2164	CC	CC_occ	b2200
2373	pristimantis_parectatus	Pristimantis parectatus	Pristimantis	parectatus	Strabomantidae	pristimantis parectatus	Pristimantis	parectatus	Craugastoridae	Pristimantis parectatus (Lynch & Rueda, 1998)	-75.26828	5.80968	Lit_search	2896	CC	CC_occ	b3000
2374	pristimantis_parectatus	Pristimantis parectatus	Pristimantis	parectatus	Strabomantidae	pristimantis parectatus	Pristimantis	parectatus	Craugastoridae	Pristimantis parectatus (Lynch & Rueda, 1998)	-75.25579	5.72674	Lit_search	2986	CC	CC_occ	b3000
2375	pristimantis_parectatus	Pristimantis parectatus	Pristimantis	parectatus	Strabomantidae	pristimantis parectatus	Pristimantis	parectatus	Craugastoridae	Pristimantis parectatus (Lynch & Rueda, 1998)	-75.248056	5.697222	Lit_search	2907	CC	CC_ori	b3000
2376	pristimantis_parectatus	Pristimantis parectatus	Pristimantis	parectatus	Strabomantidae	pristimantis parectatus	Pristimantis	parectatus	Craugastoridae	Pristimantis parectatus (Lynch & Rueda, 1998)	-75.2525	5.726389	Lit_search	3136	CC	CC_occ	b3200
2377	pristimantis_parectatus	Pristimantis parectatus	Pristimantis	parectatus	Strabomantidae	pristimantis parectatus	Pristimantis	parectatus	Craugastoridae	Pristimantis parectatus (Lynch & Rueda, 1998)	-75.268056	5.811944	Lit_search	3005	CC	CC_occ	b3200
2378	pristimantis_parectatus	Pristimantis parectatus	Pristimantis	parectatus	Strabomantidae	pristimantis parectatus	Pristimantis	parectatus	Craugastoridae	Pristimantis parectatus (Lynch & Rueda, 1998)	-75.255556	5.726667	Lit_search	2986	CC	CC_occ	b3000
2379	pristimantis_parectatus	Pristimantis parectatus	Pristimantis	parectatus	Strabomantidae	pristimantis parectatus	Pristimantis	parectatus	Craugastoridae	Pristimantis parectatus (Lynch & Rueda, 1998)	-75.032778	5.601944	Lit_search	1264	CC	CC_ori	b1400
2386	pristimantis_penelopus	Pristimantis penelopus	Pristimantis	penelopus	Strabomantidae	pristimantis penelopus	Pristimantis	penelopus	Craugastoridae	Pristimantis penelopus (Lynch & Rueda, 1999)	-75.03327	5.60002	Lit_search	1416	CC	CC_ori	b1600
2387	pristimantis_penelopus	Pristimantis penelopus	Pristimantis	penelopus	Strabomantidae	pristimantis penelopus	Pristimantis	penelopus	Craugastoridae	Pristimantis penelopus (Lynch & Rueda, 1999)	-74.84548	6.16496	Lit_search	820	CC	CC_ori	b1000
2388	pristimantis_penelopus	Pristimantis penelopus	Pristimantis	penelopus	Strabomantidae	pristimantis penelopus	Pristimantis	penelopus	Craugastoridae	Pristimantis penelopus (Lynch & Rueda, 1999)	-75.05049	6.00622	Lit_search	902	CC	CC_ori	b1000
2389	pristimantis_penelopus	Pristimantis penelopus	Pristimantis	penelopus	Strabomantidae	pristimantis penelopus	Pristimantis	penelopus	Craugastoridae	Pristimantis penelopus (Lynch & Rueda, 1999)	-75.066171	6.293757	Lit_search	1037	CC	CC_ori	b1200
2390	pristimantis_penelopus	Pristimantis penelopus	Pristimantis	penelopus	Strabomantidae	pristimantis penelopus	Pristimantis	penelopus	Craugastoridae	Pristimantis penelopus (Lynch & Rueda, 1999)	-75.060472	5.521889	Lit_search	1785	CC	CC_ori	b1800
2391	pristimantis_penelopus	Pristimantis penelopus	Pristimantis	penelopus	Strabomantidae	pristimantis penelopus	Pristimantis	penelopus	Craugastoridae	Pristimantis penelopus (Lynch & Rueda, 1999)	-75.040833	5.525278	Lit_search	1579	CC	CC_ori	b1600
2392	pristimantis_penelopus	Pristimantis penelopus	Pristimantis	penelopus	Strabomantidae	pristimantis penelopus	Pristimantis	penelopus	Craugastoridae	Pristimantis penelopus (Lynch & Rueda, 1999)	-75.489167	5.287222	Lit_search	2182	CC	CC_occ	b2200
2393	pristimantis_penelopus	Pristimantis penelopus	Pristimantis	penelopus	Strabomantidae	pristimantis penelopus	Pristimantis	penelopus	Craugastoridae	Pristimantis penelopus (Lynch & Rueda, 1999)	-75.032778	5.601944	Lit_search	1264	CC	CC_ori	b1400
2396	pristimantis_peraticus	Pristimantis peraticus	Pristimantis	peraticus	Strabomantidae	pristimantis peraticus	Pristimantis	peraticus	Craugastoridae	Pristimantis peraticus (Lynch, 1980)	-75.487222	4.825556	Lit_search	3594	CC	CC_occ	b3600
2397	pristimantis_peraticus	Pristimantis peraticus	Pristimantis	peraticus	Strabomantidae	pristimantis peraticus	Pristimantis	peraticus	Craugastoridae	Pristimantis peraticus (Lynch, 1980)	-75.488889	4.813333	Lit_search	3800	CC	CC_occ	b3800
2398	pristimantis_peraticus	Pristimantis peraticus	Pristimantis	peraticus	Strabomantidae	pristimantis peraticus	Pristimantis	peraticus	Craugastoridae	Pristimantis peraticus (Lynch, 1980)	-75.484722	4.824167	Lit_search	3678	CC	CC_occ	b3800
2399	pristimantis_peraticus	Pristimantis peraticus	Pristimantis	peraticus	Strabomantidae	pristimantis peraticus	Pristimantis	peraticus	Craugastoridae	Pristimantis peraticus (Lynch, 1980)	-75.803889	4.001111	Lit_search	3483	CC	CC_occ	b3600
2400	pristimantis_peraticus	Pristimantis peraticus	Pristimantis	peraticus	Strabomantidae	pristimantis peraticus	Pristimantis	peraticus	Craugastoridae	Pristimantis peraticus (Lynch, 1980)	-75.967778	3.975	Lit_search	3688	CC	CC_occ	b3800
2409	pristimantis_peraticus	Pristimantis peraticus	Pristimantis	peraticus	Strabomantidae	pristimantis peraticus	Pristimantis	peraticus	Craugastoridae	Pristimantis peraticus (Lynch, 1980)	-75.888903	4.035368	Lit_search	3014	CC	CC_occ	b3200
2411	pristimantis_permixtus	Pristimantis permixtus	Pristimantis	permixtus	Strabomantidae	pristimantis permixtus	Pristimantis	permixtus	Craugastoridae	Pristimantis permixtus (Lynch, Ruiz & Ardila, 1994)	-75.3442	4.551091	Lit_search	2652	CC	CC_ori	b2800
2412	pristimantis_permixtus	Pristimantis permixtus	Pristimantis	permixtus	Strabomantidae	pristimantis permixtus	Pristimantis	permixtus	Craugastoridae	Pristimantis permixtus (Lynch, Ruiz & Ardila, 1994)	-75.544741	4.47492	Lit_search	3237	CC	CC_ori	b3400
2413	pristimantis_permixtus	Pristimantis permixtus	Pristimantis	permixtus	Strabomantidae	pristimantis permixtus	Pristimantis	permixtus	Craugastoridae	Pristimantis permixtus (Lynch, Ruiz & Ardila, 1994)	-75.44444	4.396903	Lit_search	1818	CC	CC_ori	b2000
2414	pristimantis_permixtus	Pristimantis permixtus	Pristimantis	permixtus	Strabomantidae	pristimantis permixtus	Pristimantis	permixtus	Craugastoridae	Pristimantis permixtus (Lynch, Ruiz & Ardila, 1994)	-75.776082	5.790513	Lit_search	1970	COCC	COCC_ori	b2000
2415	pristimantis_permixtus	Pristimantis permixtus	Pristimantis	permixtus	Strabomantidae	pristimantis permixtus	Pristimantis	permixtus	Craugastoridae	Pristimantis permixtus (Lynch, Ruiz & Ardila, 1994)	-75.711639	6.112769	Lit_search	1882	CC	CC_occ	b2000
2416	pristimantis_permixtus	Pristimantis permixtus	Pristimantis	permixtus	Strabomantidae	pristimantis permixtus	Pristimantis	permixtus	Craugastoridae	Pristimantis permixtus (Lynch, Ruiz & Ardila, 1994)	-75.69282	6.64501	Lit_search	2669	CC	CC_occ	b2800
2417	pristimantis_permixtus	Pristimantis permixtus	Pristimantis	permixtus	Strabomantidae	pristimantis permixtus	Pristimantis	permixtus	Craugastoridae	Pristimantis permixtus (Lynch, Ruiz & Ardila, 1994)	-75.68885	6.62896	Lit_search	2676	CC	CC_occ	b2800
2418	pristimantis_permixtus	Pristimantis permixtus	Pristimantis	permixtus	Strabomantidae	pristimantis permixtus	Pristimantis	permixtus	Craugastoridae	Pristimantis permixtus (Lynch, Ruiz & Ardila, 1994)	-75.581212	6.244203	Lit_search	1473	CC	CC_occ	b1600
2419	pristimantis_permixtus	Pristimantis permixtus	Pristimantis	permixtus	Strabomantidae	pristimantis permixtus	Pristimantis	permixtus	Craugastoridae	Pristimantis permixtus (Lynch, Ruiz & Ardila, 1994)	-75.6625	6.360556	Lit_search	3067	CC	CC_occ	b3200
2420	pristimantis_permixtus	Pristimantis permixtus	Pristimantis	permixtus	Strabomantidae	pristimantis permixtus	Pristimantis	permixtus	Craugastoridae	Pristimantis permixtus (Lynch, Ruiz & Ardila, 1994)	-75.60772	6.34454	Lit_search	2508	CC	CC_occ	b2600
2421	pristimantis_permixtus	Pristimantis permixtus	Pristimantis	permixtus	Strabomantidae	pristimantis permixtus	Pristimantis	permixtus	Craugastoridae	Pristimantis permixtus (Lynch, Ruiz & Ardila, 1994)	-75.54712	6.46363	Lit_search	2467	CC	CC_occ	b2600
2422	pristimantis_permixtus	Pristimantis permixtus	Pristimantis	permixtus	Strabomantidae	pristimantis permixtus	Pristimantis	permixtus	Craugastoridae	Pristimantis permixtus (Lynch, Ruiz & Ardila, 1994)	-75.59339	6.48723	Lit_search	2516	CC	CC_occ	b2600
2423	pristimantis_permixtus	Pristimantis permixtus	Pristimantis	permixtus	Strabomantidae	pristimantis permixtus	Pristimantis	permixtus	Craugastoridae	Pristimantis permixtus (Lynch, Ruiz & Ardila, 1994)	-75.460901	6.648271	Lit_search	2578	CC	CC_occ	b2600
2424	pristimantis_permixtus	Pristimantis permixtus	Pristimantis	permixtus	Strabomantidae	pristimantis permixtus	Pristimantis	permixtus	Craugastoridae	Pristimantis permixtus (Lynch, Ruiz & Ardila, 1994)	-75.489368	6.762185	Lit_search	2761	CC	CC_occ	b2800
2425	pristimantis_permixtus	Pristimantis permixtus	Pristimantis	permixtus	Strabomantidae	pristimantis permixtus	Pristimantis	permixtus	Craugastoridae	Pristimantis permixtus (Lynch, Ruiz & Ardila, 1994)	-75.474332	6.704214	Lit_search	2693	CC	CC_occ	b2800
2426	pristimantis_permixtus	Pristimantis permixtus	Pristimantis	permixtus	Strabomantidae	pristimantis permixtus	Pristimantis	permixtus	Craugastoridae	Pristimantis permixtus (Lynch, Ruiz & Ardila, 1994)	-75.309798	5.712002	Lit_search	2491	CC	CC_occ	b2600
2427	pristimantis_permixtus	Pristimantis permixtus	Pristimantis	permixtus	Strabomantidae	pristimantis permixtus	Pristimantis	permixtus	Craugastoridae	Pristimantis permixtus (Lynch, Ruiz & Ardila, 1994)	-75.486988	6.81354	Lit_search	2756	CC	CC_occ	b2800
2428	pristimantis_permixtus	Pristimantis permixtus	Pristimantis	permixtus	Strabomantidae	pristimantis permixtus	Pristimantis	permixtus	Craugastoridae	Pristimantis permixtus (Lynch, Ruiz & Ardila, 1994)	-75.44586	7.07253	Lit_search	1942	CC	CC_occ	b2000
2429	pristimantis_permixtus	Pristimantis permixtus	Pristimantis	permixtus	Strabomantidae	pristimantis permixtus	Pristimantis	permixtus	Craugastoridae	Pristimantis permixtus (Lynch, Ruiz & Ardila, 1994)	-75.513817	5.070275	Lit_search	2104	CC	CC_occ	b2200
2430	pristimantis_permixtus	Pristimantis permixtus	Pristimantis	permixtus	Strabomantidae	pristimantis permixtus	Pristimantis	permixtus	Craugastoridae	Pristimantis permixtus (Lynch, Ruiz & Ardila, 1994)	-75.404669	5.031963	Lit_search	2652	CC	CC_occ	b2800
2431	pristimantis_permixtus	Pristimantis permixtus	Pristimantis	permixtus	Strabomantidae	pristimantis permixtus	Pristimantis	permixtus	Craugastoridae	Pristimantis permixtus (Lynch, Ruiz & Ardila, 1994)	-75.259705	5.284386	Lit_search	2858	CC	CC_ori	b3000
2432	pristimantis_permixtus	Pristimantis permixtus	Pristimantis	permixtus	Strabomantidae	pristimantis permixtus	Pristimantis	permixtus	Craugastoridae	Pristimantis permixtus (Lynch, Ruiz & Ardila, 1994)	-75.173277	5.4477	Lit_search	1827	CC	CC_ori	b2000
2433	pristimantis_permixtus	Pristimantis permixtus	Pristimantis	permixtus	Strabomantidae	pristimantis permixtus	Pristimantis	permixtus	Craugastoridae	Pristimantis permixtus (Lynch, Ruiz & Ardila, 1994)	-75.486468	5.402354	Lit_search	1830	CC	CC_occ	b2000
2434	pristimantis_permixtus	Pristimantis permixtus	Pristimantis	permixtus	Strabomantidae	pristimantis permixtus	Pristimantis	permixtus	Craugastoridae	Pristimantis permixtus (Lynch, Ruiz & Ardila, 1994)	-75.573453	4.502262	Lit_search	2540	CC	CC_occ	b2600
2435	pristimantis_permixtus	Pristimantis permixtus	Pristimantis	permixtus	Strabomantidae	pristimantis permixtus	Pristimantis	permixtus	Craugastoridae	Pristimantis permixtus (Lynch, Ruiz & Ardila, 1994)	-75.555278	4.503889	Lit_search	2693	CC	CC_occ	b2800
2436	pristimantis_permixtus	Pristimantis permixtus	Pristimantis	permixtus	Strabomantidae	pristimantis permixtus	Pristimantis	permixtus	Craugastoridae	Pristimantis permixtus (Lynch, Ruiz & Ardila, 1994)	-75.437347	4.420363	Lit_search	2089	CC	CC_ori	b2200
2437	pristimantis_permixtus	Pristimantis permixtus	Pristimantis	permixtus	Strabomantidae	pristimantis permixtus	Pristimantis	permixtus	Craugastoridae	Pristimantis permixtus (Lynch, Ruiz & Ardila, 1994)	-75.32409	5.05604	Lit_search	3643	CC	CC_ori	b3800
2438	pristimantis_permixtus	Pristimantis permixtus	Pristimantis	permixtus	Strabomantidae	pristimantis permixtus	Pristimantis	permixtus	Craugastoridae	Pristimantis permixtus (Lynch, Ruiz & Ardila, 1994)	-75.241673	5.103517	Lit_search	2533	CC	CC_ori	b2600
2439	pristimantis_permixtus	Pristimantis permixtus	Pristimantis	permixtus	Strabomantidae	pristimantis permixtus	Pristimantis	permixtus	Craugastoridae	Pristimantis permixtus (Lynch, Ruiz & Ardila, 1994)	-75.143517	5.133062	Lit_search	2073	CC	CC_ori	b2200
2440	pristimantis_permixtus	Pristimantis permixtus	Pristimantis	permixtus	Strabomantidae	pristimantis permixtus	Pristimantis	permixtus	Craugastoridae	Pristimantis permixtus (Lynch, Ruiz & Ardila, 1994)	-75.33042	4.601671	Lit_search	2580	CC	CC_ori	b2600
2441	pristimantis_permixtus	Pristimantis permixtus	Pristimantis	permixtus	Strabomantidae	pristimantis permixtus	Pristimantis	permixtus	Craugastoridae	Pristimantis permixtus (Lynch, Ruiz & Ardila, 1994)	-75.889167	5.496111	Lit_search	2169	COCC	COCC_ori	b2200
2442	pristimantis_permixtus	Pristimantis permixtus	Pristimantis	permixtus	Strabomantidae	pristimantis permixtus	Pristimantis	permixtus	Craugastoridae	Pristimantis permixtus (Lynch, Ruiz & Ardila, 1994)	-75.395679	4.979302	Lit_search	3086	CC	CC_occ	b3200
2443	pristimantis_permixtus	Pristimantis permixtus	Pristimantis	permixtus	Strabomantidae	pristimantis permixtus	Pristimantis	permixtus	Craugastoridae	Pristimantis permixtus (Lynch, Ruiz & Ardila, 1994)	-75.454171	4.649956	Lit_search	2873	CC	CC_occ	b3000
2444	pristimantis_permixtus	Pristimantis permixtus	Pristimantis	permixtus	Strabomantidae	pristimantis permixtus	Pristimantis	permixtus	Craugastoridae	Pristimantis permixtus (Lynch, Ruiz & Ardila, 1994)	-75.496177	4.640997	Lit_search	2646	CC	CC_occ	b2800
2445	pristimantis_permixtus	Pristimantis permixtus	Pristimantis	permixtus	Strabomantidae	pristimantis permixtus	Pristimantis	permixtus	Craugastoridae	Pristimantis permixtus (Lynch, Ruiz & Ardila, 1994)	-75.583955	4.614635	Lit_search	1748	CC	CC_occ	b1800
2447	pristimantis_permixtus	Pristimantis permixtus	Pristimantis	permixtus	Strabomantidae	pristimantis permixtus	Pristimantis	permixtus	Craugastoridae	Pristimantis permixtus (Lynch, Ruiz & Ardila, 1994)	-75.537096	4.702594	Lit_search	2151	CC	CC_occ	b2200
2449	pristimantis_permixtus	Pristimantis permixtus	Pristimantis	permixtus	Strabomantidae	pristimantis permixtus	Pristimantis	permixtus	Craugastoridae	Pristimantis permixtus (Lynch, Ruiz & Ardila, 1994)	-75.54	4.289722	Lit_search	3266	CC	CC_ori	b3400
2450	pristimantis_permixtus	Pristimantis permixtus	Pristimantis	permixtus	Strabomantidae	pristimantis permixtus	Pristimantis	permixtus	Craugastoridae	Pristimantis permixtus (Lynch, Ruiz & Ardila, 1994)	-75.591667	4.1925	Lit_search	3202	CC	CC_ori	b3400
2451	pristimantis_permixtus	Pristimantis permixtus	Pristimantis	permixtus	Strabomantidae	pristimantis permixtus	Pristimantis	permixtus	Craugastoridae	Pristimantis permixtus (Lynch, Ruiz & Ardila, 1994)	-75.211715	4.813836	Lit_search	3015	CC	CC_ori	b3200
2452	pristimantis_permixtus	Pristimantis permixtus	Pristimantis	permixtus	Strabomantidae	pristimantis permixtus	Pristimantis	permixtus	Craugastoridae	Pristimantis permixtus (Lynch, Ruiz & Ardila, 1994)	-75.032778	5.601944	Lit_search	1264	CC	CC_ori	b1400
2453	pristimantis_permixtus	Pristimantis permixtus	Pristimantis	permixtus	Strabomantidae	pristimantis permixtus	Pristimantis	permixtus	Craugastoridae	Pristimantis permixtus (Lynch, Ruiz & Ardila, 1994)	-75.411944	5.210833	Lit_search	2650	CC	CC_occ	b2800
2454	pristimantis_permixtus	Pristimantis permixtus	Pristimantis	permixtus	Strabomantidae	pristimantis permixtus	Pristimantis	permixtus	Craugastoridae	Pristimantis permixtus (Lynch, Ruiz & Ardila, 1994)	-75.407778	5.2225	Lit_search	2804	CC	CC_occ	b3000
2455	pristimantis_permixtus	Pristimantis permixtus	Pristimantis	permixtus	Strabomantidae	pristimantis permixtus	Pristimantis	permixtus	Craugastoridae	Pristimantis permixtus (Lynch, Ruiz & Ardila, 1994)	-75.3775	5.050833	Lit_search	3438	CC	CC_occ	b3600
2456	pristimantis_permixtus	Pristimantis permixtus	Pristimantis	permixtus	Strabomantidae	pristimantis permixtus	Pristimantis	permixtus	Craugastoridae	Pristimantis permixtus (Lynch, Ruiz & Ardila, 1994)	-75.515556	5.043056	Lit_search	1921	CC	CC_occ	b2000
2457	pristimantis_permixtus	Pristimantis permixtus	Pristimantis	permixtus	Strabomantidae	pristimantis permixtus	Pristimantis	permixtus	Craugastoridae	Pristimantis permixtus (Lynch, Ruiz & Ardila, 1994)	-75.451389	5.091667	Lit_search	2638	CC	CC_occ	b2800
2458	pristimantis_permixtus	Pristimantis permixtus	Pristimantis	permixtus	Strabomantidae	pristimantis permixtus	Pristimantis	permixtus	Craugastoridae	Pristimantis permixtus (Lynch, Ruiz & Ardila, 1994)	-75.350278	5.172222	Lit_search	3449	CC	CC_occ	b3600
2459	pristimantis_permixtus	Pristimantis permixtus	Pristimantis	permixtus	Strabomantidae	pristimantis permixtus	Pristimantis	permixtus	Craugastoridae	Pristimantis permixtus (Lynch, Ruiz & Ardila, 1994)	-75.384	4.968722	Lit_search	3524	CC	CC_occ	b3600
2476	pristimantis_petersi	Pristimantis petersi	Pristimantis	petersi	Strabomantidae	pristimantis petersi	Pristimantis	petersi	Craugastoridae	Pristimantis petersi (Lynch, 1991)	-75.665167	1.835139	Lit_search	1437	COR	COR_ori	b1600
2481	pristimantis_phragmipleuron	Pristimantis phragmipleuron	Pristimantis	phragmipleuron	Strabomantidae	pristimantis phragmipleuron	Pristimantis	phragmipleuron	Craugastoridae	Pristimantis phragmipleuron (Rivero and Serna, 1988)	-75.535363	6.247003	Lit_search	2049	CC	CC_occ	b2200
2482	pristimantis_piceus	Pristimantis piceus	Pristimantis	piceus	Strabomantidae	pristimantis piceus	Pristimantis	piceus	Craugastoridae	Pristimantis piceus (Lynch,Ruiz & Ardila, 1996)	-75.333333	4.6	Lit_search	2477	CC	CC_ori	b2600
2483	pristimantis_piceus	Pristimantis piceus	Pristimantis	piceus	Strabomantidae	pristimantis piceus	Pristimantis	piceus	Craugastoridae	Pristimantis piceus (Lynch,Ruiz & Ardila, 1996)	-75.366667	4.616667	Lit_search	3667	CC	CC_ori	b3800
2484	pristimantis_piceus	Pristimantis piceus	Pristimantis	piceus	Strabomantidae	pristimantis piceus	Pristimantis	piceus	Craugastoridae	Pristimantis piceus (Lynch,Ruiz & Ardila, 1996)	-75.32409	5.05604	Lit_search	3643	CC	CC_ori	b3800
2485	pristimantis_piceus	Pristimantis piceus	Pristimantis	piceus	Strabomantidae	pristimantis piceus	Pristimantis	piceus	Craugastoridae	Pristimantis piceus (Lynch,Ruiz & Ardila, 1996)	-75.25	5.71667	Lit_search	3133	CC	CC_occ	b3200
2487	pristimantis_piceus	Pristimantis piceus	Pristimantis	piceus	Strabomantidae	pristimantis piceus	Pristimantis	piceus	Craugastoridae	Pristimantis piceus (Lynch,Ruiz & Ardila, 1996)	-75.48674	4.64014	Lit_search	2371	CC	CC_occ	b2400
2488	pristimantis_piceus	Pristimantis piceus	Pristimantis	piceus	Strabomantidae	pristimantis piceus	Pristimantis	piceus	Craugastoridae	Pristimantis piceus (Lynch,Ruiz & Ardila, 1996)	-75.293333	5.084167	Lit_search	3838	CC	CC_ori	b4000
2489	pristimantis_piceus	Pristimantis piceus	Pristimantis	piceus	Strabomantidae	pristimantis piceus	Pristimantis	piceus	Craugastoridae	Pristimantis piceus (Lynch,Ruiz & Ardila, 1996)	-75.3442	4.551091	Lit_search	2652	CC	CC_ori	b2800
2490	pristimantis_piceus	Pristimantis piceus	Pristimantis	piceus	Strabomantidae	pristimantis piceus	Pristimantis	piceus	Craugastoridae	Pristimantis piceus (Lynch,Ruiz & Ardila, 1996)	-75.33042	4.601671	Lit_search	2580	CC	CC_ori	b2600
2491	pristimantis_piceus	Pristimantis piceus	Pristimantis	piceus	Strabomantidae	pristimantis piceus	Pristimantis	piceus	Craugastoridae	Pristimantis piceus (Lynch,Ruiz & Ardila, 1996)	-75.60772	6.34454	Lit_search	2508	CC	CC_occ	b2600
2493	pristimantis_piceus	Pristimantis piceus	Pristimantis	piceus	Strabomantidae	pristimantis piceus	Pristimantis	piceus	Craugastoridae	Pristimantis piceus (Lynch,Ruiz & Ardila, 1996)	-75.496177	4.640997	Lit_search	2646	CC	CC_occ	b2800
2494	pristimantis_piceus	Pristimantis piceus	Pristimantis	piceus	Strabomantidae	pristimantis piceus	Pristimantis	piceus	Craugastoridae	Pristimantis piceus (Lynch,Ruiz & Ardila, 1996)	-75.449133	4.647901	Lit_search	2899	CC	CC_occ	b3000
2496	pristimantis_piceus	Pristimantis piceus	Pristimantis	piceus	Strabomantidae	pristimantis piceus	Pristimantis	piceus	Craugastoridae	Pristimantis piceus (Lynch,Ruiz & Ardila, 1996)	-75.451389	5.091667	Lit_search	2638	CC	CC_occ	b2800
2497	pristimantis_piceus	Pristimantis piceus	Pristimantis	piceus	Strabomantidae	pristimantis piceus	Pristimantis	piceus	Craugastoridae	Pristimantis piceus (Lynch,Ruiz & Ardila, 1996)	-75.350278	5.172222	Lit_search	3449	CC	CC_occ	b3600
2498	pristimantis_piceus	Pristimantis piceus	Pristimantis	piceus	Strabomantidae	pristimantis piceus	Pristimantis	piceus	Craugastoridae	Pristimantis piceus (Lynch,Ruiz & Ardila, 1996)	-75.388056	5.1175	Lit_search	3091	CC	CC_occ	b3200
2499	pristimantis_piceus	Pristimantis piceus	Pristimantis	piceus	Strabomantidae	pristimantis piceus	Pristimantis	piceus	Craugastoridae	Pristimantis piceus (Lynch,Ruiz & Ardila, 1996)	-75.384	4.968722	Lit_search	3524	CC	CC_occ	b3600
2503	pristimantis_piceus	Pristimantis piceus	Pristimantis	piceus	Strabomantidae	pristimantis piceus	Pristimantis	piceus	Craugastoridae	Pristimantis piceus (Lynch,Ruiz & Ardila, 1996)	-75.563056	4.477778	Lit_search	3184	CC	CC_occ	b3200
2504	pristimantis_piceus	Pristimantis piceus	Pristimantis	piceus	Strabomantidae	pristimantis piceus	Pristimantis	piceus	Craugastoridae	Pristimantis piceus (Lynch,Ruiz & Ardila, 1996)	-75.555	4.503611	Lit_search	2693	CC	CC_occ	b2800
2526	pristimantis_pugnax	Pristimantis pugnax	Pristimantis	pugnax	Strabomantidae	pristimantis pugnax	Pristimantis	pugnax	Craugastoridae	Pristimantis pugnax (Lynch, 1973)	-75.639818	1.870239	Lit_search	2157	COR	COR_ori	b2200
2528	pristimantis_pugnax	Pristimantis pugnax	Pristimantis	pugnax	Strabomantidae	pristimantis pugnax	Pristimantis	pugnax	Craugastoridae	Pristimantis pugnax (Lynch, 1973)	-75.611126	1.640857	Lit_search	370	COR	COR_ori	b400
2533	pristimantis_quantus	Pristimantis quantus	Pristimantis	quantus	Strabomantidae	pristimantis quantus	Pristimantis	quantus	Craugastoridae	Pristimantis quantus (Lynch, 1998)	-75.890556	5.491944	Lit_search	2243	COCC	COCC_ori	b2400
2534	pristimantis_quantus	Pristimantis quantus	Pristimantis	quantus	Strabomantidae	pristimantis quantus	Pristimantis	quantus	Craugastoridae	Pristimantis quantus (Lynch, 1998)	-75.889167	5.496111	Lit_search	2169	COCC	COCC_ori	b2200
2539	pristimantis_racemus	Pristimantis racemus	Pristimantis	racemus	Strabomantidae	pristimantis racemus	Pristimantis	racemus	Craugastoridae	Pristimantis racemus (Lynch, 1980)	-75.576944	4.445556	Lit_search	3539	CC	CC_occ	b3600
2540	pristimantis_racemus	Pristimantis racemus	Pristimantis	racemus	Strabomantidae	pristimantis racemus	Pristimantis	racemus	Craugastoridae	Pristimantis racemus (Lynch, 1980)	-75.436875	4.612374	Lit_search	3419	CC	CC_occ	b3600
2541	pristimantis_racemus	Pristimantis racemus	Pristimantis	racemus	Strabomantidae	pristimantis racemus	Pristimantis	racemus	Craugastoridae	Pristimantis racemus (Lynch, 1980)	-75.419167	4.616111	Lit_search	3664	CC	CC_ori	b3800
2542	pristimantis_racemus	Pristimantis racemus	Pristimantis	racemus	Strabomantidae	pristimantis racemus	Pristimantis	racemus	Craugastoridae	Pristimantis racemus (Lynch, 1980)	-75.594167	4.366389	Lit_search	3570	CC	CC_occ	b3600
2543	pristimantis_racemus	Pristimantis racemus	Pristimantis	racemus	Strabomantidae	pristimantis racemus	Pristimantis	racemus	Craugastoridae	Pristimantis racemus (Lynch, 1980)	-75.598889	4.371944	Lit_search	3463	CC	CC_occ	b3600
2544	pristimantis_racemus	Pristimantis racemus	Pristimantis	racemus	Strabomantidae	pristimantis racemus	Pristimantis	racemus	Craugastoridae	Pristimantis racemus (Lynch, 1980)	-75.5975	4.370278	Lit_search	3490	CC	CC_occ	b3600
2545	pristimantis_racemus	Pristimantis racemus	Pristimantis	racemus	Strabomantidae	pristimantis racemus	Pristimantis	racemus	Craugastoridae	Pristimantis racemus (Lynch, 1980)	-75.537096	4.702594	Lit_search	2151	CC	CC_occ	b2200
2550	pristimantis_racemus	Pristimantis racemus	Pristimantis	racemus	Strabomantidae	pristimantis racemus	Pristimantis	racemus	Craugastoridae	Pristimantis racemus (Lynch, 1980)	-75.888903	4.035368	Lit_search	3014	CC	CC_occ	b3200
2551	pristimantis_racemus	Pristimantis racemus	Pristimantis	racemus	Strabomantidae	pristimantis racemus	Pristimantis	racemus	Craugastoridae	Pristimantis racemus (Lynch, 1980)	-75.578889	4.443333	Lit_search	3547	CC	CC_occ	b3600
2553	pristimantis_renjiforum	Pristimantis renjiforum	Pristimantis	renjiforum	Strabomantidae	pristimantis renjiforum	Pristimantis	renjiforum	Craugastoridae	Pristimantis renjiforum (Lynch, 2000)	-74.5223	3.90472	Lit_search	2516	COR	COR_occ	b2600
2554	pristimantis_renjiforum	Pristimantis renjiforum	Pristimantis	renjiforum	Strabomantidae	pristimantis renjiforum	Pristimantis	renjiforum	Craugastoridae	Pristimantis renjiforum (Lynch, 2000)	-74.305392	4.469595	Lit_search	2850	COR	COR_occ	b3000
2555	pristimantis_renjiforum	Pristimantis renjiforum	Pristimantis	renjiforum	Strabomantidae	pristimantis renjiforum	Pristimantis	renjiforum	Craugastoridae	Pristimantis renjiforum (Lynch, 2000)	-74.401389	3.898611	Lit_search	3589	COR	COR_occ	b3600
2556	pristimantis_renjiforum	Pristimantis renjiforum	Pristimantis	renjiforum	Strabomantidae	pristimantis renjiforum	Pristimantis	renjiforum	Craugastoridae	Pristimantis renjiforum (Lynch, 2000)	-74.351389	4.561389	Lit_search	2344	COR	COR_occ	b2400
2602	pristimantis_ruedai	Pristimantis ruedai	Pristimantis	ruedai	Strabomantidae	pristimantis ruedai	Pristimantis	ruedai	Craugastoridae	Pristimantis ruedai (Ruiz, Lynch & Ardila, 1997)	-75.889167	5.496111	Lit_search	2169	COCC	COCC_ori	b2200
2620	pristimantis_savagei	Pristimantis savagei	Pristimantis	savagei	Strabomantidae	pristimantis savagei	Pristimantis	savagei	Craugastoridae	Pristimantis savagei (Pyburn & Lynch, 1981)	-72.485806	5.38825	Lit_search	880	COR	COR_ori	b1000
2621	pristimantis_savagei	Pristimantis savagei	Pristimantis	savagei	Strabomantidae	pristimantis savagei	Pristimantis	savagei	Craugastoridae	Pristimantis savagei (Pyburn & Lynch, 1981)	-72.489417	5.390778	Lit_search	998	COR	COR_ori	b1000
2622	pristimantis_savagei	Pristimantis savagei	Pristimantis	savagei	Strabomantidae	pristimantis savagei	Pristimantis	savagei	Craugastoridae	Pristimantis savagei (Pyburn & Lynch, 1981)	-72.493389	5.509056	Lit_search	1072	COR	COR_ori	b1200
2623	pristimantis_savagei	Pristimantis savagei	Pristimantis	savagei	Strabomantidae	pristimantis savagei	Pristimantis	savagei	Craugastoridae	Pristimantis savagei (Pyburn & Lynch, 1981)	-72.404778	5.504278	Lit_search	916	COR	COR_ori	b1000
2624	pristimantis_savagei	Pristimantis savagei	Pristimantis	savagei	Strabomantidae	pristimantis savagei	Pristimantis	savagei	Craugastoridae	Pristimantis savagei (Pyburn & Lynch, 1981)	-72.404778	5.507761	Lit_search	1035	COR	COR_ori	b1200
2625	pristimantis_savagei	Pristimantis savagei	Pristimantis	savagei	Strabomantidae	pristimantis savagei	Pristimantis	savagei	Craugastoridae	Pristimantis savagei (Pyburn & Lynch, 1981)	-73.905359	2.905386	Lit_search	1000	COR	COR_ori	b1000
2626	pristimantis_savagei	Pristimantis savagei	Pristimantis	savagei	Strabomantidae	pristimantis savagei	Pristimantis	savagei	Craugastoridae	Pristimantis savagei (Pyburn & Lynch, 1981)	-73.68251	4.16592	Lit_search	1193	COR	COR_ori	b1200
2627	pristimantis_savagei	Pristimantis savagei	Pristimantis	savagei	Strabomantidae	pristimantis savagei	Pristimantis	savagei	Craugastoridae	Pristimantis savagei (Pyburn & Lynch, 1981)	-73.79557	4.20532	Lit_search	1042	COR	COR_ori	b1200
2628	pristimantis_savagei	Pristimantis savagei	Pristimantis	savagei	Strabomantidae	pristimantis savagei	Pristimantis	savagei	Craugastoridae	Pristimantis savagei (Pyburn & Lynch, 1981)	-73.848598	4.323603	Lit_search	1846	COR	COR_ori	b2000
2629	pristimantis_savagei	Pristimantis savagei	Pristimantis	savagei	Strabomantidae	pristimantis savagei	Pristimantis	savagei	Craugastoridae	Pristimantis savagei (Pyburn & Lynch, 1981)	-73.825894	4.254953	Lit_search	1283	COR	COR_ori	b1400
2630	pristimantis_savagei	Pristimantis savagei	Pristimantis	savagei	Strabomantidae	pristimantis savagei	Pristimantis	savagei	Craugastoridae	Pristimantis savagei (Pyburn & Lynch, 1981)	-73.815833	4.172778	Lit_search	1679	COR	COR_ori	b1800
2631	pristimantis_savagei	Pristimantis savagei	Pristimantis	savagei	Strabomantidae	pristimantis savagei	Pristimantis	savagei	Craugastoridae	Pristimantis savagei (Pyburn & Lynch, 1981)	-73.810278	4.154444	Lit_search	1317	COR	COR_ori	b1400
2632	pristimantis_savagei	Pristimantis savagei	Pristimantis	savagei	Strabomantidae	pristimantis savagei	Pristimantis	savagei	Craugastoridae	Pristimantis savagei (Pyburn & Lynch, 1981)	-73.807952	4.166576	Lit_search	1468	COR	COR_ori	b1600
2633	pristimantis_savagei	Pristimantis savagei	Pristimantis	savagei	Strabomantidae	pristimantis savagei	Pristimantis	savagei	Craugastoridae	Pristimantis savagei (Pyburn & Lynch, 1981)	-73.593611	4.300278	Lit_search	1056	COR	COR_ori	b1200
2634	pristimantis_savagei	Pristimantis savagei	Pristimantis	savagei	Strabomantidae	pristimantis savagei	Pristimantis	savagei	Craugastoridae	Pristimantis savagei (Pyburn & Lynch, 1981)	-73.282361	4.894111	Lit_search	1117	COR	COR_ori	b1200
2635	pristimantis_savagei	Pristimantis savagei	Pristimantis	savagei	Strabomantidae	pristimantis savagei	Pristimantis	savagei	Craugastoridae	Pristimantis savagei (Pyburn & Lynch, 1981)	-73.835273	3.739067	Lit_search	548	COR	COR_ori	b600
2636	pristimantis_savagei	Pristimantis savagei	Pristimantis	savagei	Strabomantidae	pristimantis savagei	Pristimantis	savagei	Craugastoridae	Pristimantis savagei (Pyburn & Lynch, 1981)	-73.642215	4.178033	Lit_search	480	COR	COR_ori	b600
2637	pristimantis_savagei	Pristimantis savagei	Pristimantis	savagei	Strabomantidae	pristimantis savagei	Pristimantis	savagei	Craugastoridae	Pristimantis savagei (Pyburn & Lynch, 1981)	-73.730739	4.072683	Lit_search	673	COR	COR_ori	b800
2638	pristimantis_savagei	Pristimantis savagei	Pristimantis	savagei	Strabomantidae	pristimantis savagei	Pristimantis	savagei	Craugastoridae	Pristimantis savagei (Pyburn & Lynch, 1981)	-73.365046	5.082453	Lit_search	1654	COR	COR_ori	b1800
2639	pristimantis_savagei	Pristimantis savagei	Pristimantis	savagei	Strabomantidae	pristimantis savagei	Pristimantis	savagei	Craugastoridae	Pristimantis savagei (Pyburn & Lynch, 1981)	-73.103869	5.031048	Lit_search	1106	COR	COR_ori	b1200
2640	pristimantis_savagei	Pristimantis savagei	Pristimantis	savagei	Strabomantidae	pristimantis savagei	Pristimantis	savagei	Craugastoridae	Pristimantis savagei (Pyburn & Lynch, 1981)	-73.103869	5.100025	Lit_search	1907	COR	COR_ori	b2000
2641	pristimantis_savagei	Pristimantis savagei	Pristimantis	savagei	Strabomantidae	pristimantis savagei	Pristimantis	savagei	Craugastoridae	Pristimantis savagei (Pyburn & Lynch, 1981)	-73.726111	4.901389	Lit_search	2958	COR	COR_ori	b3000
2642	pristimantis_savagei	Pristimantis savagei	Pristimantis	savagei	Strabomantidae	pristimantis savagei	Pristimantis	savagei	Craugastoridae	Pristimantis savagei (Pyburn & Lynch, 1981)	-73.349854	4.508398	Lit_search	533	COR	COR_ori	b600
2643	pristimantis_savagei	Pristimantis savagei	Pristimantis	savagei	Strabomantidae	pristimantis savagei	Pristimantis	savagei	Craugastoridae	Pristimantis savagei (Pyburn & Lynch, 1981)	-73.680556	4.139444	Lit_search	1036	COR	COR_ori	b1200
2644	pristimantis_savagei	Pristimantis savagei	Pristimantis	savagei	Strabomantidae	pristimantis savagei	Pristimantis	savagei	Craugastoridae	Pristimantis savagei (Pyburn & Lynch, 1981)	-73.679444	4.143056	Lit_search	1105	COR	COR_ori	b1200
2645	pristimantis_savagei	Pristimantis savagei	Pristimantis	savagei	Strabomantidae	pristimantis savagei	Pristimantis	savagei	Craugastoridae	Pristimantis savagei (Pyburn & Lynch, 1981)	-73.687778	4.161667	Lit_search	1142	COR	COR_ori	b1200
2646	pristimantis_savagei	Pristimantis savagei	Pristimantis	savagei	Strabomantidae	pristimantis savagei	Pristimantis	savagei	Craugastoridae	Pristimantis savagei (Pyburn & Lynch, 1981)	-73.684722	4.164167	Lit_search	1177	COR	COR_ori	b1200
2647	pristimantis_savagei	Pristimantis savagei	Pristimantis	savagei	Strabomantidae	pristimantis savagei	Pristimantis	savagei	Craugastoridae	Pristimantis savagei (Pyburn & Lynch, 1981)	-73.811074	4.217553	Lit_search	1136	COR	COR_ori	b1200
2648	pristimantis_scoloblepharus	Pristimantis scoloblepharus	Pristimantis	scoloblepharus	Strabomantidae	pristimantis scoloblepharus	Pristimantis	scoloblepharus	Craugastoridae	Pristimantis scoloblepharus (Lynch, 1991)	-75.68885	6.62896	Lit_search	2676	CC	CC_occ	b2800
2649	pristimantis_scoloblepharus	Pristimantis scoloblepharus	Pristimantis	scoloblepharus	Strabomantidae	pristimantis scoloblepharus	Pristimantis	scoloblepharus	Craugastoridae	Pristimantis scoloblepharus (Lynch, 1991)	-75.25	5.71667	Lit_search	3133	CC	CC_occ	b3200
2650	pristimantis_scoloblepharus	Pristimantis scoloblepharus	Pristimantis	scoloblepharus	Strabomantidae	pristimantis scoloblepharus	Pristimantis	scoloblepharus	Craugastoridae	Pristimantis scoloblepharus (Lynch, 1991)	-75.64613	6.61887	Lit_search	2982	CC	CC_occ	b3000
2651	pristimantis_scoloblepharus	Pristimantis scoloblepharus	Pristimantis	scoloblepharus	Strabomantidae	pristimantis scoloblepharus	Pristimantis	scoloblepharus	Craugastoridae	Pristimantis scoloblepharus (Lynch, 1991)	-75.23354	5.77279	Lit_search	3071	CC	CC_occ	b3200
2652	pristimantis_scoloblepharus	Pristimantis scoloblepharus	Pristimantis	scoloblepharus	Strabomantidae	pristimantis scoloblepharus	Pristimantis	scoloblepharus	Craugastoridae	Pristimantis scoloblepharus (Lynch, 1991)	-75.25723	5.72724	Lit_search	2913	CC	CC_occ	b3000
2653	pristimantis_scoloblepharus	Pristimantis scoloblepharus	Pristimantis	scoloblepharus	Strabomantidae	pristimantis scoloblepharus	Pristimantis	scoloblepharus	Craugastoridae	Pristimantis scoloblepharus (Lynch, 1991)	-75.249444	5.698056	Lit_search	2830	CC	CC_ori	b3000
2654	pristimantis_scoloblepharus	Pristimantis scoloblepharus	Pristimantis	scoloblepharus	Strabomantidae	pristimantis scoloblepharus	Pristimantis	scoloblepharus	Craugastoridae	Pristimantis scoloblepharus (Lynch, 1991)	-75.251944	5.698889	Lit_search	2754	CC	CC_occ	b2800
2656	pristimantis_scopaeus	Pristimantis scopaeus	Pristimantis	scopaeus	Strabomantidae	pristimantis scopaeus	Pristimantis	scopaeus	Craugastoridae	Pristimantis scopaeus (Lynch, Ruiz & Ardila, 1996)	-75.527532	4.274249	Lit_search	3304	CC	CC_ori	b3400
2657	pristimantis_scopaeus	Pristimantis scopaeus	Pristimantis	scopaeus	Strabomantidae	pristimantis scopaeus	Pristimantis	scopaeus	Craugastoridae	Pristimantis scopaeus (Lynch, Ruiz & Ardila, 1996)	-75.556667	4.243056	Lit_search	3581	CC	CC_ori	b3600
2658	pristimantis_scopaeus	Pristimantis scopaeus	Pristimantis	scopaeus	Strabomantidae	pristimantis scopaeus	Pristimantis	scopaeus	Craugastoridae	Pristimantis scopaeus (Lynch, Ruiz & Ardila, 1996)	-75.601944	4.197778	Lit_search	3496	CC	CC_ori	b3600
2659	pristimantis_scopaeus	Pristimantis scopaeus	Pristimantis	scopaeus	Strabomantidae	pristimantis scopaeus	Pristimantis	scopaeus	Craugastoridae	Pristimantis scopaeus (Lynch, Ruiz & Ardila, 1996)	-75.695	3.900833	Lit_search	1954	CC	CC_ori	b2000
2660	pristimantis_scopaeus	Pristimantis scopaeus	Pristimantis	scopaeus	Strabomantidae	pristimantis scopaeus	Pristimantis	scopaeus	Craugastoridae	Pristimantis scopaeus (Lynch, Ruiz & Ardila, 1996)	-75.35	4.65	Lit_search	4155	CC	CC_ori	b4200
2676	pristimantis_simoteriscus	Pristimantis simoteriscus	Pristimantis	simoteriscus	Strabomantidae	pristimantis simoteriscus	Pristimantis	simoteriscus	Craugastoridae	Pristimantis simoteriscus (Lynch, Ruiz & Ardila, 1996)	-75.366667	4.616667	Lit_search	3667	CC	CC_ori	b3800
2677	pristimantis_simoteriscus	Pristimantis simoteriscus	Pristimantis	simoteriscus	Strabomantidae	pristimantis simoteriscus	Pristimantis	simoteriscus	Craugastoridae	Pristimantis simoteriscus (Lynch, Ruiz & Ardila, 1996)	-75.527532	4.274249	Lit_search	3304	CC	CC_ori	b3400
2678	pristimantis_simoteriscus	Pristimantis simoteriscus	Pristimantis	simoteriscus	Strabomantidae	pristimantis simoteriscus	Pristimantis	simoteriscus	Craugastoridae	Pristimantis simoteriscus (Lynch, Ruiz & Ardila, 1996)	-75.556667	4.243056	Lit_search	3581	CC	CC_ori	b3600
2679	pristimantis_simoteriscus	Pristimantis simoteriscus	Pristimantis	simoteriscus	Strabomantidae	pristimantis simoteriscus	Pristimantis	simoteriscus	Craugastoridae	Pristimantis simoteriscus (Lynch, Ruiz & Ardila, 1996)	-75.384167	4.971944	Lit_search	3326	CC	CC_occ	b3400
2680	pristimantis_simoteriscus	Pristimantis simoteriscus	Pristimantis	simoteriscus	Strabomantidae	pristimantis simoteriscus	Pristimantis	simoteriscus	Craugastoridae	Pristimantis simoteriscus (Lynch, Ruiz & Ardila, 1996)	-75.317222	5.065556	Lit_search	3472	CC	CC_ori	b3600
2681	pristimantis_simoteriscus	Pristimantis simoteriscus	Pristimantis	simoteriscus	Strabomantidae	pristimantis simoteriscus	Pristimantis	simoteriscus	Craugastoridae	Pristimantis simoteriscus (Lynch, Ruiz & Ardila, 1996)	-75.605833	4.302222	Lit_search	3649	CC	CC_occ	b3800
2682	pristimantis_simoteriscus	Pristimantis simoteriscus	Pristimantis	simoteriscus	Strabomantidae	pristimantis simoteriscus	Pristimantis	simoteriscus	Craugastoridae	Pristimantis simoteriscus (Lynch, Ruiz & Ardila, 1996)	-75.541029	4.495384	Lit_search	3281	CC	CC_occ	b3400
2683	pristimantis_simoterus	Pristimantis simoterus	Pristimantis	simoterus	Strabomantidae	pristimantis simoterus	Pristimantis	simoterus	Craugastoridae	Pristimantis simoterus (Lynch, 1980)	-75.35	4.633333	Lit_search	3294	CC	CC_ori	b3400
2684	pristimantis_simoterus	Pristimantis simoterus	Pristimantis	simoterus	Strabomantidae	pristimantis simoterus	Pristimantis	simoterus	Craugastoridae	Pristimantis simoterus (Lynch, 1980)	-75.35	4.65	Lit_search	4155	CC	CC_ori	b4200
2685	pristimantis_simoterus	Pristimantis simoterus	Pristimantis	simoterus	Strabomantidae	pristimantis simoterus	Pristimantis	simoterus	Craugastoridae	Pristimantis simoterus (Lynch, 1980)	-75.35	4.666667	Lit_search	4289	CC	CC_ori	b4400
2686	pristimantis_simoterus	Pristimantis simoterus	Pristimantis	simoterus	Strabomantidae	pristimantis simoterus	Pristimantis	simoterus	Craugastoridae	Pristimantis simoterus (Lynch, 1980)	-75.293333	5.084167	Lit_search	3838	CC	CC_ori	b4000
2687	pristimantis_simoterus	Pristimantis simoterus	Pristimantis	simoterus	Strabomantidae	pristimantis simoterus	Pristimantis	simoterus	Craugastoridae	Pristimantis simoterus (Lynch, 1980)	-75.332392	5.028215	Lit_search	3506	CC	CC_occ	b3600
2688	pristimantis_simoterus	Pristimantis simoterus	Pristimantis	simoterus	Strabomantidae	pristimantis simoterus	Pristimantis	simoterus	Craugastoridae	Pristimantis simoterus (Lynch, 1980)	-75.382307	4.903656	Lit_search	3814	CC	CC_occ	b4000
2689	pristimantis_simoterus	Pristimantis simoterus	Pristimantis	simoterus	Strabomantidae	pristimantis simoterus	Pristimantis	simoterus	Craugastoridae	Pristimantis simoterus (Lynch, 1980)	-75.373611	5.065556	Lit_search	3687	CC	CC_occ	b3800
2690	pristimantis_simoterus	Pristimantis simoterus	Pristimantis	simoterus	Strabomantidae	pristimantis simoterus	Pristimantis	simoterus	Craugastoridae	Pristimantis simoterus (Lynch, 1980)	-75.395679	4.979302	Lit_search	3086	CC	CC_occ	b3200
2691	pristimantis_simoterus	Pristimantis simoterus	Pristimantis	simoterus	Strabomantidae	pristimantis simoterus	Pristimantis	simoterus	Craugastoridae	Pristimantis simoterus (Lynch, 1980)	-75.42527	4.83332	Lit_search	3781	CC	CC_occ	b3800
2692	pristimantis_simoterus	Pristimantis simoterus	Pristimantis	simoterus	Strabomantidae	pristimantis simoterus	Pristimantis	simoterus	Craugastoridae	Pristimantis simoterus (Lynch, 1980)	-75.586389	4.431111	Lit_search	3629	CC	CC_occ	b3800
2693	pristimantis_simoterus	Pristimantis simoterus	Pristimantis	simoterus	Strabomantidae	pristimantis simoterus	Pristimantis	simoterus	Craugastoridae	Pristimantis simoterus (Lynch, 1980)	-75.419722	4.620278	Lit_search	3686	CC	CC_occ	b3800
2694	pristimantis_simoterus	Pristimantis simoterus	Pristimantis	simoterus	Strabomantidae	pristimantis simoterus	Pristimantis	simoterus	Craugastoridae	Pristimantis simoterus (Lynch, 1980)	-75.469659	4.667727	Lit_search	3222	CC	CC_occ	b3400
2695	pristimantis_simoterus	Pristimantis simoterus	Pristimantis	simoterus	Strabomantidae	pristimantis simoterus	Pristimantis	simoterus	Craugastoridae	Pristimantis simoterus (Lynch, 1980)	-75.487222	4.825556	Lit_search	3594	CC	CC_occ	b3600
2696	pristimantis_simoterus	Pristimantis simoterus	Pristimantis	simoterus	Strabomantidae	pristimantis simoterus	Pristimantis	simoterus	Craugastoridae	Pristimantis simoterus (Lynch, 1980)	-75.487222	4.811667	Lit_search	3860	CC	CC_occ	b4000
2697	pristimantis_simoterus	Pristimantis simoterus	Pristimantis	simoterus	Strabomantidae	pristimantis simoterus	Pristimantis	simoterus	Craugastoridae	Pristimantis simoterus (Lynch, 1980)	-75.488889	4.813333	Lit_search	3800	CC	CC_occ	b3800
2698	pristimantis_simoterus	Pristimantis simoterus	Pristimantis	simoterus	Strabomantidae	pristimantis simoterus	Pristimantis	simoterus	Craugastoridae	Pristimantis simoterus (Lynch, 1980)	-75.489444	4.806944	Lit_search	3915	CC	CC_occ	b4000
2699	pristimantis_simoterus	Pristimantis simoterus	Pristimantis	simoterus	Strabomantidae	pristimantis simoterus	Pristimantis	simoterus	Craugastoridae	Pristimantis simoterus (Lynch, 1980)	-75.483056	4.818056	Lit_search	3704	CC	CC_occ	b3800
2700	pristimantis_simoterus	Pristimantis simoterus	Pristimantis	simoterus	Strabomantidae	pristimantis simoterus	Pristimantis	simoterus	Craugastoridae	Pristimantis simoterus (Lynch, 1980)	-75.235556	4.641944	Lit_search	3648	CC	CC_ori	b3800
2701	pristimantis_simoterus	Pristimantis simoterus	Pristimantis	simoterus	Strabomantidae	pristimantis simoterus	Pristimantis	simoterus	Craugastoridae	Pristimantis simoterus (Lynch, 1980)	-75.234722	4.6425	Lit_search	3648	CC	CC_ori	b3800
2702	pristimantis_simoterus	Pristimantis simoterus	Pristimantis	simoterus	Strabomantidae	pristimantis simoterus	Pristimantis	simoterus	Craugastoridae	Pristimantis simoterus (Lynch, 1980)	-75.255556	4.882222	Lit_search	3786	CC	CC_ori	b3800
2703	pristimantis_simoterus	Pristimantis simoterus	Pristimantis	simoterus	Strabomantidae	pristimantis simoterus	Pristimantis	simoterus	Craugastoridae	Pristimantis simoterus (Lynch, 1980)	-75.261944	4.876944	Lit_search	3870	CC	CC_ori	b4000
2704	pristimantis_simoterus	Pristimantis simoterus	Pristimantis	simoterus	Strabomantidae	pristimantis simoterus	Pristimantis	simoterus	Craugastoridae	Pristimantis simoterus (Lynch, 1980)	-75.2675	4.89	Lit_search	3628	CC	CC_ori	b3800
2705	pristimantis_simoterus	Pristimantis simoterus	Pristimantis	simoterus	Strabomantidae	pristimantis simoterus	Pristimantis	simoterus	Craugastoridae	Pristimantis simoterus (Lynch, 1980)	-75.28322	4.666646	Lit_search	3873	CC	CC_ori	b4000
2706	pristimantis_simoterus	Pristimantis simoterus	Pristimantis	simoterus	Strabomantidae	pristimantis simoterus	Pristimantis	simoterus	Craugastoridae	Pristimantis simoterus (Lynch, 1980)	-75.798056	4.001389	Lit_search	3690	CC	CC_occ	b3800
2707	pristimantis_simoterus	Pristimantis simoterus	Pristimantis	simoterus	Strabomantidae	pristimantis simoterus	Pristimantis	simoterus	Craugastoridae	Pristimantis simoterus (Lynch, 1980)	-75.7975	4.002222	Lit_search	3689	CC	CC_occ	b3800
2709	pristimantis_simoterus	Pristimantis simoterus	Pristimantis	simoterus	Strabomantidae	pristimantis simoterus	Pristimantis	simoterus	Craugastoridae	Pristimantis simoterus (Lynch, 1980)	-75.287778	5.089722	Lit_search	3765	CC	CC_ori	b3800
2710	pristimantis_simoterus	Pristimantis simoterus	Pristimantis	simoterus	Strabomantidae	pristimantis simoterus	Pristimantis	simoterus	Craugastoridae	Pristimantis simoterus (Lynch, 1980)	-75.3255	4.637694	Lit_search	4035	CC	CC_ori	b4200
2711	pristimantis_simoterus	Pristimantis simoterus	Pristimantis	simoterus	Strabomantidae	pristimantis simoterus	Pristimantis	simoterus	Craugastoridae	Pristimantis simoterus (Lynch, 1980)	-75.380167	5.194889	Lit_search	3164	CC	CC_occ	b3200
2712	pristimantis_simoterus	Pristimantis simoterus	Pristimantis	simoterus	Strabomantidae	pristimantis simoterus	Pristimantis	simoterus	Craugastoridae	Pristimantis simoterus (Lynch, 1980)	-75.350278	5.172222	Lit_search	3449	CC	CC_occ	b3600
2713	pristimantis_simoterus	Pristimantis simoterus	Pristimantis	simoterus	Strabomantidae	pristimantis simoterus	Pristimantis	simoterus	Craugastoridae	Pristimantis simoterus (Lynch, 1980)	-75.391944	4.998333	Lit_search	2989	CC	CC_occ	b3000
2714	pristimantis_simoterus	Pristimantis simoterus	Pristimantis	simoterus	Strabomantidae	pristimantis simoterus	Pristimantis	simoterus	Craugastoridae	Pristimantis simoterus (Lynch, 1980)	-75.408056	4.996944	Lit_search	2818	CC	CC_occ	b3000
2715	pristimantis_simoterus	Pristimantis simoterus	Pristimantis	simoterus	Strabomantidae	pristimantis simoterus	Pristimantis	simoterus	Craugastoridae	Pristimantis simoterus (Lynch, 1980)	-75.336111	4.996667	Lit_search	3712	CC	CC_occ	b3800
2717	pristimantis_simoterus	Pristimantis simoterus	Pristimantis	simoterus	Strabomantidae	pristimantis simoterus	Pristimantis	simoterus	Craugastoridae	Pristimantis simoterus (Lynch, 1980)	-75.409167	4.780278	Lit_search	3969	CC	CC_occ	b4000
2718	pristimantis_simoterus	Pristimantis simoterus	Pristimantis	simoterus	Strabomantidae	pristimantis simoterus	Pristimantis	simoterus	Craugastoridae	Pristimantis simoterus (Lynch, 1980)	-75.263859	4.835477	Lit_search	3557	CC	CC_ori	b3600
2720	pristimantis_spilogaster	Pristimantis spilogaster	Pristimantis	spilogaster	Strabomantidae	pristimantis spilogaster	Pristimantis	spilogaster	Craugastoridae	Pristimantis spilogaster (Lynch, 1984)	-73.22029	6.00918	Lit_search	2235	COR	COR_occ	b2400
2721	pristimantis_spilogaster	Pristimantis spilogaster	Pristimantis	spilogaster	Strabomantidae	pristimantis spilogaster	Pristimantis	spilogaster	Craugastoridae	Pristimantis spilogaster (Lynch, 1984)	-73.160371	6.098355	Lit_search	2270	COR	COR_occ	b2400
2722	pristimantis_spilogaster	Pristimantis spilogaster	Pristimantis	spilogaster	Strabomantidae	pristimantis spilogaster	Pristimantis	spilogaster	Craugastoridae	Pristimantis spilogaster (Lynch, 1984)	-73.19729	6.10815	Lit_search	1746	COR	COR_occ	b1800
2723	pristimantis_stictus	Pristimantis stictus	Pristimantis	stictus	Strabomantidae	pristimantis stictus	Pristimantis	stictus	Craugastoridae	Pristimantis stictus Gonzáles-Durán, 2016	-75.3512	5.2372	Lit_search	3613	CC	CC_ori	b3800
2724	pristimantis_stictus	Pristimantis stictus	Pristimantis	stictus	Strabomantidae	pristimantis stictus	Pristimantis	stictus	Craugastoridae	Pristimantis stictus Gonzáles-Durán, 2016	-75.3234	5.1193	Lit_search	3693	CC	CC_ori	b3800
2725	pristimantis_stictus	Pristimantis stictus	Pristimantis	stictus	Strabomantidae	pristimantis stictus	Pristimantis	stictus	Craugastoridae	Pristimantis stictus Gonzáles-Durán, 2016	-75.3844	4.9711	Lit_search	3359	CC	CC_occ	b3400
2726	pristimantis_stictus	Pristimantis stictus	Pristimantis	stictus	Strabomantidae	pristimantis stictus	Pristimantis	stictus	Craugastoridae	Pristimantis stictus Gonzáles-Durán, 2016	-75.3716	5.065	Lit_search	3741	CC	CC_occ	b3800
2727	pristimantis_stictus	Pristimantis stictus	Pristimantis	stictus	Strabomantidae	pristimantis stictus	Pristimantis	stictus	Craugastoridae	Pristimantis stictus Gonzáles-Durán, 2016	-75.3702	5.2423	Lit_search	3574	CC	CC_occ	b3600
2728	pristimantis_stictus	Pristimantis stictus	Pristimantis	stictus	Strabomantidae	pristimantis stictus	Pristimantis	stictus	Craugastoridae	Pristimantis stictus Gonzáles-Durán, 2016	-75.3791	5.0651	Lit_search	3626	CC	CC_occ	b3800
2729	pristimantis_suetus	Pristimantis suetus	Pristimantis	suetus	Strabomantidae	pristimantis suetus	Pristimantis	suetus	Craugastoridae	Pristimantis suetus (Lynch & Rueda, 1998)	-75.097372	5.478726	Lit_search	2087	CC	CC_ori	b2200
2730	pristimantis_suetus	Pristimantis suetus	Pristimantis	suetus	Strabomantidae	pristimantis suetus	Pristimantis	suetus	Craugastoridae	Pristimantis suetus (Lynch & Rueda, 1998)	-75.309798	5.712002	Lit_search	2491	CC	CC_occ	b2600
2731	pristimantis_suetus	Pristimantis suetus	Pristimantis	suetus	Strabomantidae	pristimantis suetus	Pristimantis	suetus	Craugastoridae	Pristimantis suetus (Lynch & Rueda, 1998)	-75.149905	5.433554	Lit_search	2603	CC	CC_ori	b2800
2732	pristimantis_suetus	Pristimantis suetus	Pristimantis	suetus	Strabomantidae	pristimantis suetus	Pristimantis	suetus	Craugastoridae	Pristimantis suetus (Lynch & Rueda, 1998)	-75.144722	6.981694	Lit_search	1723	CC	CC_occ	b1800
2733	pristimantis_suetus	Pristimantis suetus	Pristimantis	suetus	Strabomantidae	pristimantis suetus	Pristimantis	suetus	Craugastoridae	Pristimantis suetus (Lynch & Rueda, 1998)	-75.103472	6.869111	Lit_search	1756	CC	CC_occ	b1800
2734	pristimantis_suetus	Pristimantis suetus	Pristimantis	suetus	Strabomantidae	pristimantis suetus	Pristimantis	suetus	Craugastoridae	Pristimantis suetus (Lynch & Rueda, 1998)	-75.088556	6.829472	Lit_search	1751	CC	CC_ori	b1800
2735	pristimantis_suetus	Pristimantis suetus	Pristimantis	suetus	Strabomantidae	pristimantis suetus	Pristimantis	suetus	Craugastoridae	Pristimantis suetus (Lynch & Rueda, 1998)	-75.170278	5.368056	Lit_search	2273	CC	CC_ori	b2400
2736	pristimantis_suetus	Pristimantis suetus	Pristimantis	suetus	Strabomantidae	pristimantis suetus	Pristimantis	suetus	Craugastoridae	Pristimantis suetus (Lynch & Rueda, 1998)	-75.032778	5.601944	Lit_search	1264	CC	CC_ori	b1400
2762	pristimantis_supernatis	Pristimantis supernatis	Pristimantis	supernatis	Strabomantidae	pristimantis supernatis	Pristimantis	supernatis	Craugastoridae	Pristimantis supernatis (Lynch, 1979)	-75.629834	4.671113	Lit_search	1910	CC	CC_occ	b2000
2763	pristimantis_supernatis	Pristimantis supernatis	Pristimantis	supernatis	Strabomantidae	pristimantis supernatis	Pristimantis	supernatis	Craugastoridae	Pristimantis supernatis (Lynch, 1979)	-75.555278	4.503889	Lit_search	2693	CC	CC_occ	b2800
2764	pristimantis_supernatis	Pristimantis supernatis	Pristimantis	supernatis	Strabomantidae	pristimantis supernatis	Pristimantis	supernatis	Craugastoridae	Pristimantis supernatis (Lynch, 1979)	-75.449133	4.647901	Lit_search	2899	CC	CC_occ	b3000
2765	pristimantis_supernatis	Pristimantis supernatis	Pristimantis	supernatis	Strabomantidae	pristimantis supernatis	Pristimantis	supernatis	Craugastoridae	Pristimantis supernatis (Lynch, 1979)	-75.58911	4.73279	Lit_search	1827	CC	CC_occ	b2000
2766	pristimantis_supernatis	Pristimantis supernatis	Pristimantis	supernatis	Strabomantidae	pristimantis supernatis	Pristimantis	supernatis	Craugastoridae	Pristimantis supernatis (Lynch, 1979)	-75.566667	4.716667	Lit_search	2078	CC	CC_occ	b2200
2767	pristimantis_supernatis	Pristimantis supernatis	Pristimantis	supernatis	Strabomantidae	pristimantis supernatis	Pristimantis	supernatis	Craugastoridae	Pristimantis supernatis (Lynch, 1979)	-75.805278	3.999722	Lit_search	3391	CC	CC_occ	b3400
2769	pristimantis_supernatis	Pristimantis supernatis	Pristimantis	supernatis	Strabomantidae	pristimantis supernatis	Pristimantis	supernatis	Craugastoridae	Pristimantis supernatis (Lynch, 1979)	-75.326389	4.593611	Lit_search	2665	CC	CC_ori	b2800
2770	pristimantis_supernatis	Pristimantis supernatis	Pristimantis	supernatis	Strabomantidae	pristimantis supernatis	Pristimantis	supernatis	Craugastoridae	Pristimantis supernatis (Lynch, 1979)	-75.346667	4.607222	Lit_search	3126	CC	CC_ori	b3200
2771	pristimantis_supernatis	Pristimantis supernatis	Pristimantis	supernatis	Strabomantidae	pristimantis supernatis	Pristimantis	supernatis	Craugastoridae	Pristimantis supernatis (Lynch, 1979)	-75.328889	4.595	Lit_search	2503	CC	CC_ori	b2600
2772	pristimantis_supernatis	Pristimantis supernatis	Pristimantis	supernatis	Strabomantidae	pristimantis supernatis	Pristimantis	supernatis	Craugastoridae	Pristimantis supernatis (Lynch, 1979)	-75.561684	4.469833	Lit_search	3353	CC	CC_occ	b3400
2773	pristimantis_supernatis	Pristimantis supernatis	Pristimantis	supernatis	Strabomantidae	pristimantis supernatis	Pristimantis	supernatis	Craugastoridae	Pristimantis supernatis (Lynch, 1979)	-75.6625	6.360556	Lit_search	3067	CC	CC_occ	b3200
2776	pristimantis_supernatis	Pristimantis supernatis	Pristimantis	supernatis	Strabomantidae	pristimantis supernatis	Pristimantis	supernatis	Craugastoridae	Pristimantis supernatis (Lynch, 1979)	-75.653889	6.466389	Lit_search	2598	CC	CC_occ	b2600
2777	pristimantis_supernatis	Pristimantis supernatis	Pristimantis	supernatis	Strabomantidae	pristimantis supernatis	Pristimantis	supernatis	Craugastoridae	Pristimantis supernatis (Lynch, 1979)	-75.149905	5.433554	Lit_search	2603	CC	CC_ori	b2800
2778	pristimantis_susaguae	Pristimantis susaguae	Pristimantis	susaguae	Strabomantidae	pristimantis susaguae	Pristimantis	susaguae	Craugastoridae	Pristimantis susaguae (Rueda-Almonacid, Lynch, & Galvis, 2003)	-74.019806	5.058722	Lit_search	3057	COR	COR_occ	b3200
2779	pristimantis_susaguae	Pristimantis susaguae	Pristimantis	susaguae	Strabomantidae	pristimantis susaguae	Pristimantis	susaguae	Craugastoridae	Pristimantis susaguae (Rueda-Almonacid, Lynch, & Galvis, 2003)	-74.354009	4.809984	Lit_search	2586	COR	COR_occ	b2600
2780	pristimantis_susaguae	Pristimantis susaguae	Pristimantis	susaguae	Strabomantidae	pristimantis susaguae	Pristimantis	susaguae	Craugastoridae	Pristimantis susaguae (Rueda-Almonacid, Lynch, & Galvis, 2003)	-74.5223	3.90472	Lit_search	2516	COR	COR_occ	b2600
2781	pristimantis_susaguae	Pristimantis susaguae	Pristimantis	susaguae	Strabomantidae	pristimantis susaguae	Pristimantis	susaguae	Craugastoridae	Pristimantis susaguae (Rueda-Almonacid, Lynch, & Galvis, 2003)	-74.003256	5.114388	Lit_search	3385	COR	COR_occ	b3400
2786	pristimantis_taeniatus	Pristimantis taeniatus	Pristimantis	taeniatus	Strabomantidae	pristimantis taeniatus	Pristimantis	taeniatus	Craugastoridae	Pristimantis taeniatus (Boulenger, 1912)	-75.166667	4.333333	Lit_search	837	CC	CC_ori	b1000
2787	pristimantis_taeniatus	Pristimantis taeniatus	Pristimantis	taeniatus	Strabomantidae	pristimantis taeniatus	Pristimantis	taeniatus	Craugastoridae	Pristimantis taeniatus (Boulenger, 1912)	-75.231716	4.448643	Lit_search	1249	CC	CC_ori	b1400
2788	pristimantis_taeniatus	Pristimantis taeniatus	Pristimantis	taeniatus	Strabomantidae	pristimantis taeniatus	Pristimantis	taeniatus	Craugastoridae	Pristimantis taeniatus (Boulenger, 1912)	-75.283333	4.55	Lit_search	2983	CC	CC_ori	b3000
2789	pristimantis_taeniatus	Pristimantis taeniatus	Pristimantis	taeniatus	Strabomantidae	pristimantis taeniatus	Pristimantis	taeniatus	Craugastoridae	Pristimantis taeniatus (Boulenger, 1912)	-75.93759	6.38645	Lit_search	1723	COCC	COCC_ori	b1800
2790	pristimantis_taeniatus	Pristimantis taeniatus	Pristimantis	taeniatus	Strabomantidae	pristimantis taeniatus	Pristimantis	taeniatus	Craugastoridae	Pristimantis taeniatus (Boulenger, 1912)	-75.21781	7.16669	Lit_search	1013	CC	CC_occ	b1200
2791	pristimantis_taeniatus	Pristimantis taeniatus	Pristimantis	taeniatus	Strabomantidae	pristimantis taeniatus	Pristimantis	taeniatus	Craugastoridae	Pristimantis taeniatus (Boulenger, 1912)	-75.011136	7.219726	Lit_search	694	CC	CC_occ	b800
2793	pristimantis_taeniatus	Pristimantis taeniatus	Pristimantis	taeniatus	Strabomantidae	pristimantis taeniatus	Pristimantis	taeniatus	Craugastoridae	Pristimantis taeniatus (Boulenger, 1912)	-74.607778	5.983611	Lit_search	147	CC	CC_ori	b200
2794	pristimantis_taeniatus	Pristimantis taeniatus	Pristimantis	taeniatus	Strabomantidae	pristimantis taeniatus	Pristimantis	taeniatus	Craugastoridae	Pristimantis taeniatus (Boulenger, 1912)	-75.39215	7.29117	Lit_search	161	CC	CC_occ	b200
2795	pristimantis_taeniatus	Pristimantis taeniatus	Pristimantis	taeniatus	Strabomantidae	pristimantis taeniatus	Pristimantis	taeniatus	Craugastoridae	Pristimantis taeniatus (Boulenger, 1912)	-75.013797	6.594762	Lit_search	1454	CC	CC_ori	b1600
2796	pristimantis_taeniatus	Pristimantis taeniatus	Pristimantis	taeniatus	Strabomantidae	pristimantis taeniatus	Pristimantis	taeniatus	Craugastoridae	Pristimantis taeniatus (Boulenger, 1912)	-74.922042	5.328508	Lit_search	1013	CC	CC_ori	b1200
2797	pristimantis_taeniatus	Pristimantis taeniatus	Pristimantis	taeniatus	Strabomantidae	pristimantis taeniatus	Pristimantis	taeniatus	Craugastoridae	Pristimantis taeniatus (Boulenger, 1912)	-74.890278	5.571111	Lit_search	746	CC	CC_ori	b800
2798	pristimantis_taeniatus	Pristimantis taeniatus	Pristimantis	taeniatus	Strabomantidae	pristimantis taeniatus	Pristimantis	taeniatus	Craugastoridae	Pristimantis taeniatus (Boulenger, 1912)	-74.930539	5.392761	Lit_search	516	CC	CC_ori	b600
2799	pristimantis_taeniatus	Pristimantis taeniatus	Pristimantis	taeniatus	Strabomantidae	pristimantis taeniatus	Pristimantis	taeniatus	Craugastoridae	Pristimantis taeniatus (Boulenger, 1912)	-75.060472	5.521889	Lit_search	1785	CC	CC_ori	b1800
2800	pristimantis_taeniatus	Pristimantis taeniatus	Pristimantis	taeniatus	Strabomantidae	pristimantis taeniatus	Pristimantis	taeniatus	Craugastoridae	Pristimantis taeniatus (Boulenger, 1912)	-75.040833	5.525278	Lit_search	1579	CC	CC_ori	b1600
2801	pristimantis_taeniatus	Pristimantis taeniatus	Pristimantis	taeniatus	Strabomantidae	pristimantis taeniatus	Pristimantis	taeniatus	Craugastoridae	Pristimantis taeniatus (Boulenger, 1912)	-74.99083	5.37476	Lit_search	1493	CC	CC_ori	b1600
2802	pristimantis_taeniatus	Pristimantis taeniatus	Pristimantis	taeniatus	Strabomantidae	pristimantis taeniatus	Pristimantis	taeniatus	Craugastoridae	Pristimantis taeniatus (Boulenger, 1912)	-74.30861	5.56114	Lit_search	1032	COR	COR_occ	b1200
2803	pristimantis_taeniatus	Pristimantis taeniatus	Pristimantis	taeniatus	Strabomantidae	pristimantis taeniatus	Pristimantis	taeniatus	Craugastoridae	Pristimantis taeniatus (Boulenger, 1912)	-74.3147	5.56895	Lit_search	962	COR	COR_occ	b1000
2805	pristimantis_taeniatus	Pristimantis taeniatus	Pristimantis	taeniatus	Strabomantidae	pristimantis taeniatus	Pristimantis	taeniatus	Craugastoridae	Pristimantis taeniatus (Boulenger, 1912)	-74.531723	4.17645	Lit_search	1318	COR	COR_occ	b1400
2806	pristimantis_taeniatus	Pristimantis taeniatus	Pristimantis	taeniatus	Strabomantidae	pristimantis taeniatus	Pristimantis	taeniatus	Craugastoridae	Pristimantis taeniatus (Boulenger, 1912)	-74.804599	6.187369	Lit_search	790	CC	CC_ori	b800
2807	pristimantis_taeniatus	Pristimantis taeniatus	Pristimantis	taeniatus	Strabomantidae	pristimantis taeniatus	Pristimantis	taeniatus	Craugastoridae	Pristimantis taeniatus (Boulenger, 1912)	-74.80363	6.19743	Lit_search	811	CC	CC_ori	b1000
2808	pristimantis_taeniatus	Pristimantis taeniatus	Pristimantis	taeniatus	Strabomantidae	pristimantis taeniatus	Pristimantis	taeniatus	Craugastoridae	Pristimantis taeniatus (Boulenger, 1912)	-74.81371	6.21569	Lit_search	671	CC	CC_ori	b800
2809	pristimantis_taeniatus	Pristimantis taeniatus	Pristimantis	taeniatus	Strabomantidae	pristimantis taeniatus	Pristimantis	taeniatus	Craugastoridae	Pristimantis taeniatus (Boulenger, 1912)	-74.98836	6.35447	Lit_search	1002	CC	CC_ori	b1200
2810	pristimantis_taeniatus	Pristimantis taeniatus	Pristimantis	taeniatus	Strabomantidae	pristimantis taeniatus	Pristimantis	taeniatus	Craugastoridae	Pristimantis taeniatus (Boulenger, 1912)	-75.0252	6.3693	Lit_search	1266	CC	CC_ori	b1400
2811	pristimantis_taeniatus	Pristimantis taeniatus	Pristimantis	taeniatus	Strabomantidae	pristimantis taeniatus	Pristimantis	taeniatus	Craugastoridae	Pristimantis taeniatus (Boulenger, 1912)	-75.02723	6.36725	Lit_search	1285	CC	CC_ori	b1400
2812	pristimantis_taeniatus	Pristimantis taeniatus	Pristimantis	taeniatus	Strabomantidae	pristimantis taeniatus	Pristimantis	taeniatus	Craugastoridae	Pristimantis taeniatus (Boulenger, 1912)	-74.98122	6.3754	Lit_search	1334	CC	CC_ori	b1400
2813	pristimantis_taeniatus	Pristimantis taeniatus	Pristimantis	taeniatus	Strabomantidae	pristimantis taeniatus	Pristimantis	taeniatus	Craugastoridae	Pristimantis taeniatus (Boulenger, 1912)	-74.91933	6.29681	Lit_search	1181	CC	CC_ori	b1200
2814	pristimantis_taeniatus	Pristimantis taeniatus	Pristimantis	taeniatus	Strabomantidae	pristimantis taeniatus	Pristimantis	taeniatus	Craugastoridae	Pristimantis taeniatus (Boulenger, 1912)	-75.04156	6.29371	Lit_search	996	CC	CC_ori	b1000
2815	pristimantis_taeniatus	Pristimantis taeniatus	Pristimantis	taeniatus	Strabomantidae	pristimantis taeniatus	Pristimantis	taeniatus	Craugastoridae	Pristimantis taeniatus (Boulenger, 1912)	-75.04379	6.15829	Lit_search	1199	CC	CC_ori	b1200
2816	pristimantis_taeniatus	Pristimantis taeniatus	Pristimantis	taeniatus	Strabomantidae	pristimantis taeniatus	Pristimantis	taeniatus	Craugastoridae	Pristimantis taeniatus (Boulenger, 1912)	-75.0448	6.15801	Lit_search	1229	CC	CC_ori	b1400
2817	pristimantis_taeniatus	Pristimantis taeniatus	Pristimantis	taeniatus	Strabomantidae	pristimantis taeniatus	Pristimantis	taeniatus	Craugastoridae	Pristimantis taeniatus (Boulenger, 1912)	-74.86818	6.24279	Lit_search	812	CC	CC_ori	b1000
2818	pristimantis_taeniatus	Pristimantis taeniatus	Pristimantis	taeniatus	Strabomantidae	pristimantis taeniatus	Pristimantis	taeniatus	Craugastoridae	Pristimantis taeniatus (Boulenger, 1912)	-75.187222	5.888611	Lit_search	1064	CC	CC_ori	b1200
2819	pristimantis_taeniatus	Pristimantis taeniatus	Pristimantis	taeniatus	Strabomantidae	pristimantis taeniatus	Pristimantis	taeniatus	Craugastoridae	Pristimantis taeniatus (Boulenger, 1912)	-74.72396	5.38676	Lit_search	197	CC	CC_ori	b200
2820	pristimantis_taeniatus	Pristimantis taeniatus	Pristimantis	taeniatus	Strabomantidae	pristimantis taeniatus	Pristimantis	taeniatus	Craugastoridae	Pristimantis taeniatus (Boulenger, 1912)	-73.053998	6.991539	Lit_search	985	COR	COR_occ	b1000
2821	pristimantis_taeniatus	Pristimantis taeniatus	Pristimantis	taeniatus	Strabomantidae	pristimantis taeniatus	Pristimantis	taeniatus	Craugastoridae	Pristimantis taeniatus (Boulenger, 1912)	-75.032778	5.601944	Lit_search	1264	CC	CC_ori	b1400
2822	pristimantis_taeniatus	Pristimantis taeniatus	Pristimantis	taeniatus	Strabomantidae	pristimantis taeniatus	Pristimantis	taeniatus	Craugastoridae	Pristimantis taeniatus (Boulenger, 1912)	-74.956667	5.610278	Lit_search	663	CC	CC_ori	b800
2823	pristimantis_taeniatus	Pristimantis taeniatus	Pristimantis	taeniatus	Strabomantidae	pristimantis taeniatus	Pristimantis	taeniatus	Craugastoridae	Pristimantis taeniatus (Boulenger, 1912)	-74.782777	5.665277	Lit_search	188	CC	CC_ori	b200
2824	pristimantis_taeniatus	Pristimantis taeniatus	Pristimantis	taeniatus	Strabomantidae	pristimantis taeniatus	Pristimantis	taeniatus	Craugastoridae	Pristimantis taeniatus (Boulenger, 1912)	-74.955389	5.608194	Lit_search	669	CC	CC_ori	b800
2825	pristimantis_taeniatus	Pristimantis taeniatus	Pristimantis	taeniatus	Strabomantidae	pristimantis taeniatus	Pristimantis	taeniatus	Craugastoridae	Pristimantis taeniatus (Boulenger, 1912)	-74.961667	5.594167	Lit_search	1042	CC	CC_ori	b1200
2826	pristimantis_taeniatus	Pristimantis taeniatus	Pristimantis	taeniatus	Strabomantidae	pristimantis taeniatus	Pristimantis	taeniatus	Craugastoridae	Pristimantis taeniatus (Boulenger, 1912)	-74.905367	5.501078	Lit_search	491	CC	CC_ori	b600
2827	pristimantis_taeniatus	Pristimantis taeniatus	Pristimantis	taeniatus	Strabomantidae	pristimantis taeniatus	Pristimantis	taeniatus	Craugastoridae	Pristimantis taeniatus (Boulenger, 1912)	-75.0862	5.33947	Lit_search	1680	CC	CC_ori	b1800
2828	pristimantis_taeniatus	Pristimantis taeniatus	Pristimantis	taeniatus	Strabomantidae	pristimantis taeniatus	Pristimantis	taeniatus	Craugastoridae	Pristimantis taeniatus (Boulenger, 1912)	-75.033861	5.482278	Lit_search	1386	CC	CC_ori	b1400
2829	pristimantis_taeniatus	Pristimantis taeniatus	Pristimantis	taeniatus	Strabomantidae	pristimantis taeniatus	Pristimantis	taeniatus	Craugastoridae	Pristimantis taeniatus (Boulenger, 1912)	-74.325	5.856389	Lit_search	325	COR	COR_occ	b400
2832	pristimantis_taeniatus	Pristimantis taeniatus	Pristimantis	taeniatus	Strabomantidae	pristimantis taeniatus	Pristimantis	taeniatus	Craugastoridae	Pristimantis taeniatus (Boulenger, 1912)	-74.774617	5.677472	Lit_search	213	CC	CC_ori	b400
2834	pristimantis_tamsitti	Pristimantis tamsitti	Pristimantis	tamsitti	Strabomantidae	pristimantis tamsitti	Pristimantis	tamsitti	Craugastoridae	Pristimantis tamsitti (Cochran & Goin, 1970)	-75.639818	1.870239	Lit_search	2157	COR	COR_ori	b2200
2835	pristimantis_tamsitti	Pristimantis tamsitti	Pristimantis	tamsitti	Strabomantidae	pristimantis tamsitti	Pristimantis	tamsitti	Craugastoridae	Pristimantis tamsitti (Cochran & Goin, 1970)	-75.665167	1.835139	Lit_search	1437	COR	COR_ori	b1600
2836	pristimantis_tamsitti	Pristimantis tamsitti	Pristimantis	tamsitti	Strabomantidae	pristimantis tamsitti	Pristimantis	tamsitti	Craugastoridae	Pristimantis tamsitti (Cochran & Goin, 1970)	-75.616324	1.642156	Lit_search	297	COR	COR_ori	b400
2837	pristimantis_tamsitti	Pristimantis tamsitti	Pristimantis	tamsitti	Strabomantidae	pristimantis tamsitti	Pristimantis	tamsitti	Craugastoridae	Pristimantis tamsitti (Cochran & Goin, 1970)	-75.611126	1.640857	Lit_search	370	COR	COR_ori	b400
2838	pristimantis_thectopternus	Pristimantis thectopternus	Pristimantis	thectopternus	Strabomantidae	pristimantis thectopternus	Pristimantis	thectopternus	Craugastoridae	Pristimantis thectopternus (Lynch, 1975)	-75.879654	5.656421	Lit_search	1299	COCC	COCC_ori	b1400
2839	pristimantis_thectopternus	Pristimantis thectopternus	Pristimantis	thectopternus	Strabomantidae	pristimantis thectopternus	Pristimantis	thectopternus	Craugastoridae	Pristimantis thectopternus (Lynch, 1975)	-75.885	5.4925	Lit_search	2346	COCC	COCC_ori	b2400
2840	pristimantis_thectopternus	Pristimantis thectopternus	Pristimantis	thectopternus	Strabomantidae	pristimantis thectopternus	Pristimantis	thectopternus	Craugastoridae	Pristimantis thectopternus (Lynch, 1975)	-75.898333	5.493889	Lit_search	2518	COCC	COCC_ori	b2600
2841	pristimantis_thectopternus	Pristimantis thectopternus	Pristimantis	thectopternus	Strabomantidae	pristimantis thectopternus	Pristimantis	thectopternus	Craugastoridae	Pristimantis thectopternus (Lynch, 1975)	-75.889167	5.496111	Lit_search	2169	COCC	COCC_ori	b2200
2842	pristimantis_thectopternus	Pristimantis thectopternus	Pristimantis	thectopternus	Strabomantidae	pristimantis thectopternus	Pristimantis	thectopternus	Craugastoridae	Pristimantis thectopternus (Lynch, 1975)	-75.489167	5.287222	Lit_search	2182	CC	CC_occ	b2200
2843	pristimantis_thectopternus	Pristimantis thectopternus	Pristimantis	thectopternus	Strabomantidae	pristimantis thectopternus	Pristimantis	thectopternus	Craugastoridae	Pristimantis thectopternus (Lynch, 1975)	-75.490582	5.271896	Lit_search	1911	CC	CC_occ	b2000
2845	pristimantis_thectopternus	Pristimantis thectopternus	Pristimantis	thectopternus	Strabomantidae	pristimantis thectopternus	Pristimantis	thectopternus	Craugastoridae	Pristimantis thectopternus (Lynch, 1975)	-75.638889	4.687222	Lit_search	1917	CC	CC_occ	b2000
2846	pristimantis_thectopternus	Pristimantis thectopternus	Pristimantis	thectopternus	Strabomantidae	pristimantis thectopternus	Pristimantis	thectopternus	Craugastoridae	Pristimantis thectopternus (Lynch, 1975)	-75.583955	4.614635	Lit_search	1748	CC	CC_occ	b1800
2847	pristimantis_thectopternus	Pristimantis thectopternus	Pristimantis	thectopternus	Strabomantidae	pristimantis thectopternus	Pristimantis	thectopternus	Craugastoridae	Pristimantis thectopternus (Lynch, 1975)	-75.72078	4.62859	Lit_search	1518	CC	CC_occ	b1600
2848	pristimantis_thectopternus	Pristimantis thectopternus	Pristimantis	thectopternus	Strabomantidae	pristimantis thectopternus	Pristimantis	thectopternus	Craugastoridae	Pristimantis thectopternus (Lynch, 1975)	-75.58911	4.73279	Lit_search	1827	CC	CC_occ	b2000
2850	pristimantis_thectopternus	Pristimantis thectopternus	Pristimantis	thectopternus	Strabomantidae	pristimantis thectopternus	Pristimantis	thectopternus	Craugastoridae	Pristimantis thectopternus (Lynch, 1975)	-75.211715	4.813836	Lit_search	3015	CC	CC_ori	b3200
2852	pristimantis_thectopternus	Pristimantis thectopternus	Pristimantis	thectopternus	Strabomantidae	pristimantis thectopternus	Pristimantis	thectopternus	Craugastoridae	Pristimantis thectopternus (Lynch, 1975)	-75.097372	5.478726	Lit_search	2087	CC	CC_ori	b2200
2853	pristimantis_thectopternus	Pristimantis thectopternus	Pristimantis	thectopternus	Strabomantidae	pristimantis thectopternus	Pristimantis	thectopternus	Craugastoridae	Pristimantis thectopternus (Lynch, 1975)	-75.451389	5.091667	Lit_search	2638	CC	CC_occ	b2800
2854	pristimantis_thectopternus	Pristimantis thectopternus	Pristimantis	thectopternus	Strabomantidae	pristimantis thectopternus	Pristimantis	thectopternus	Craugastoridae	Pristimantis thectopternus (Lynch, 1975)	-75.411944	5.148333	Lit_search	2272	CC	CC_occ	b2400
2855	pristimantis_thectopternus	Pristimantis thectopternus	Pristimantis	thectopternus	Strabomantidae	pristimantis thectopternus	Pristimantis	thectopternus	Craugastoridae	Pristimantis thectopternus (Lynch, 1975)	-75.449111	5.052583	Lit_search	2402	CC	CC_occ	b2600
2856	pristimantis_thectopternus	Pristimantis thectopternus	Pristimantis	thectopternus	Strabomantidae	pristimantis thectopternus	Pristimantis	thectopternus	Craugastoridae	Pristimantis thectopternus (Lynch, 1975)	-75.565556	4.634722	Lit_search	1968	CC	CC_occ	b2000
2857	pristimantis_thectopternus	Pristimantis thectopternus	Pristimantis	thectopternus	Strabomantidae	pristimantis thectopternus	Pristimantis	thectopternus	Craugastoridae	Pristimantis thectopternus (Lynch, 1975)	-75.581667	4.730556	Lit_search	1853	CC	CC_occ	b2000
2858	pristimantis_thectopternus	Pristimantis thectopternus	Pristimantis	thectopternus	Strabomantidae	pristimantis thectopternus	Pristimantis	thectopternus	Craugastoridae	Pristimantis thectopternus (Lynch, 1975)	-75.486944	4.708611	Lit_search	2587	CC	CC_occ	b2600
2859	pristimantis_thectopternus	Pristimantis thectopternus	Pristimantis	thectopternus	Strabomantidae	pristimantis thectopternus	Pristimantis	thectopternus	Craugastoridae	Pristimantis thectopternus (Lynch, 1975)	-75.541111	4.704444	Lit_search	2187	CC	CC_occ	b2200
2909	pristimantis_torrenticola	Pristimantis torrenticola	Pristimantis	torrenticola	Strabomantidae	pristimantis torrenticola	Pristimantis	torrenticola	Craugastoridae	Pristimantis torrenticola (Lynch & Rueda, 1998)	-75.097372	5.478726	Lit_search	2087	CC	CC_ori	b2200
2910	pristimantis_torrenticola	Pristimantis torrenticola	Pristimantis	torrenticola	Strabomantidae	pristimantis torrenticola	Pristimantis	torrenticola	Craugastoridae	Pristimantis torrenticola (Lynch & Rueda, 1998)	-75.149905	5.433554	Lit_search	2603	CC	CC_ori	b2800
2911	pristimantis_torrenticola	Pristimantis torrenticola	Pristimantis	torrenticola	Strabomantidae	pristimantis torrenticola	Pristimantis	torrenticola	Craugastoridae	Pristimantis torrenticola (Lynch & Rueda, 1998)	-75.160556	5.423889	Lit_search	2479	CC	CC_ori	b2600
2912	pristimantis_tribulosus	Pristimantis tribulosus	Pristimantis	tribulosus	Strabomantidae	pristimantis tribulosus	Pristimantis	tribulosus	Craugastoridae	Pristimantis tribulosus (Lynch & Rueda, 1997)	-75.040833	5.525278	Lit_search	1579	CC	CC_ori	b1600
2913	pristimantis_tribulosus	Pristimantis tribulosus	Pristimantis	tribulosus	Strabomantidae	pristimantis tribulosus	Pristimantis	tribulosus	Craugastoridae	Pristimantis tribulosus (Lynch & Rueda, 1997)	-75.097372	5.478726	Lit_search	2087	CC	CC_ori	b2200
2914	pristimantis_tribulosus	Pristimantis tribulosus	Pristimantis	tribulosus	Strabomantidae	pristimantis tribulosus	Pristimantis	tribulosus	Craugastoridae	Pristimantis tribulosus (Lynch & Rueda, 1997)	-75.149905	5.433554	Lit_search	2603	CC	CC_ori	b2800
2915	pristimantis_uisae	Pristimantis uisae	Pristimantis	uisae	Strabomantidae	pristimantis uisae	Pristimantis	uisae	Craugastoridae	Pristimantis uisae (Lynch, 2003)	-73.178925	5.98698	Lit_search	2826	COR	COR_occ	b3000
2916	pristimantis_uisae	Pristimantis uisae	Pristimantis	uisae	Strabomantidae	pristimantis uisae	Pristimantis	uisae	Craugastoridae	Pristimantis uisae (Lynch, 2003)	-73.097889	6.020361	Lit_search	2709	COR	COR_occ	b2800
2917	pristimantis_uisae	Pristimantis uisae	Pristimantis	uisae	Strabomantidae	pristimantis uisae	Pristimantis	uisae	Craugastoridae	Pristimantis uisae (Lynch, 2003)	-73.533333	5.728333	Lit_search	2593	COR	COR_occ	b2600
2918	pristimantis_uisae	Pristimantis uisae	Pristimantis	uisae	Strabomantidae	pristimantis uisae	Pristimantis	uisae	Craugastoridae	Pristimantis uisae (Lynch, 2003)	-73.251944	5.799444	Lit_search	3175	COR	COR_occ	b3200
2919	pristimantis_uisae	Pristimantis uisae	Pristimantis	uisae	Strabomantidae	pristimantis uisae	Pristimantis	uisae	Craugastoridae	Pristimantis uisae (Lynch, 2003)	-73.254167	5.803056	Lit_search	3239	COR	COR_occ	b3400
2920	pristimantis_uisae	Pristimantis uisae	Pristimantis	uisae	Strabomantidae	pristimantis uisae	Pristimantis	uisae	Craugastoridae	Pristimantis uisae (Lynch, 2003)	-73.254167	5.803333	Lit_search	3239	COR	COR_occ	b3400
2921	pristimantis_uisae	Pristimantis uisae	Pristimantis	uisae	Strabomantidae	pristimantis uisae	Pristimantis	uisae	Craugastoridae	Pristimantis uisae (Lynch, 2003)	-73.251944	5.799167	Lit_search	3175	COR	COR_occ	b3200
2922	pristimantis_uisae	Pristimantis uisae	Pristimantis	uisae	Strabomantidae	pristimantis uisae	Pristimantis	uisae	Craugastoridae	Pristimantis uisae (Lynch, 2003)	-73.265	5.811111	Lit_search	3174	COR	COR_occ	b3200
2923	pristimantis_uisae	Pristimantis uisae	Pristimantis	uisae	Strabomantidae	pristimantis uisae	Pristimantis	uisae	Craugastoridae	Pristimantis uisae (Lynch, 2003)	-73.270278	5.825833	Lit_search	2838	COR	COR_occ	b3000
2924	pristimantis_uisae	Pristimantis uisae	Pristimantis	uisae	Strabomantidae	pristimantis uisae	Pristimantis	uisae	Craugastoridae	Pristimantis uisae (Lynch, 2003)	-73.269722	5.826111	Lit_search	2865	COR	COR_occ	b3000
2925	pristimantis_uisae	Pristimantis uisae	Pristimantis	uisae	Strabomantidae	pristimantis uisae	Pristimantis	uisae	Craugastoridae	Pristimantis uisae (Lynch, 2003)	-73.267222	5.827222	Lit_search	2851	COR	COR_occ	b3000
2926	pristimantis_uisae	Pristimantis uisae	Pristimantis	uisae	Strabomantidae	pristimantis uisae	Pristimantis	uisae	Craugastoridae	Pristimantis uisae (Lynch, 2003)	-73.266639	5.813611	Lit_search	3112	COR	COR_occ	b3200
2927	pristimantis_uisae	Pristimantis uisae	Pristimantis	uisae	Strabomantidae	pristimantis uisae	Pristimantis	uisae	Craugastoridae	Pristimantis uisae (Lynch, 2003)	-73.266389	5.813333	Lit_search	3120	COR	COR_occ	b3200
2951	pristimantis_uranobates	Pristimantis uranobates	Pristimantis	uranobates	Strabomantidae	pristimantis uranobates	Pristimantis	uranobates	Craugastoridae	Pristimantis uranobates (Lynch, 1991)	-75.33042	4.601671	Lit_search	2580	CC	CC_ori	b2600
2952	pristimantis_uranobates	Pristimantis uranobates	Pristimantis	uranobates	Strabomantidae	pristimantis uranobates	Pristimantis	uranobates	Craugastoridae	Pristimantis uranobates (Lynch, 1991)	-75.366667	4.616667	Lit_search	3667	CC	CC_ori	b3800
2953	pristimantis_uranobates	Pristimantis uranobates	Pristimantis	uranobates	Strabomantidae	pristimantis uranobates	Pristimantis	uranobates	Craugastoridae	Pristimantis uranobates (Lynch, 1991)	-75.35	4.633333	Lit_search	3294	CC	CC_ori	b3400
2954	pristimantis_uranobates	Pristimantis uranobates	Pristimantis	uranobates	Strabomantidae	pristimantis uranobates	Pristimantis	uranobates	Craugastoridae	Pristimantis uranobates (Lynch, 1991)	-75.35	4.65	Lit_search	4155	CC	CC_ori	b4200
2955	pristimantis_uranobates	Pristimantis uranobates	Pristimantis	uranobates	Strabomantidae	pristimantis uranobates	Pristimantis	uranobates	Craugastoridae	Pristimantis uranobates (Lynch, 1991)	-75.527532	4.274249	Lit_search	3304	CC	CC_ori	b3400
2956	pristimantis_uranobates	Pristimantis uranobates	Pristimantis	uranobates	Strabomantidae	pristimantis uranobates	Pristimantis	uranobates	Craugastoridae	Pristimantis uranobates (Lynch, 1991)	-75.06935	5.485515	Lit_search	1772	CC	CC_ori	b1800
2957	pristimantis_uranobates	Pristimantis uranobates	Pristimantis	uranobates	Strabomantidae	pristimantis uranobates	Pristimantis	uranobates	Craugastoridae	Pristimantis uranobates (Lynch, 1991)	-75.384167	4.971944	Lit_search	3326	CC	CC_occ	b3400
2958	pristimantis_uranobates	Pristimantis uranobates	Pristimantis	uranobates	Strabomantidae	pristimantis uranobates	Pristimantis	uranobates	Craugastoridae	Pristimantis uranobates (Lynch, 1991)	-75.573453	4.502262	Lit_search	2540	CC	CC_occ	b2600
2959	pristimantis_uranobates	Pristimantis uranobates	Pristimantis	uranobates	Strabomantidae	pristimantis uranobates	Pristimantis	uranobates	Craugastoridae	Pristimantis uranobates (Lynch, 1991)	-75.48674	4.64014	Lit_search	2371	CC	CC_occ	b2400
2960	pristimantis_uranobates	Pristimantis uranobates	Pristimantis	uranobates	Strabomantidae	pristimantis uranobates	Pristimantis	uranobates	Craugastoridae	Pristimantis uranobates (Lynch, 1991)	-75.544741	4.47492	Lit_search	3237	CC	CC_ori	b3400
2961	pristimantis_uranobates	Pristimantis uranobates	Pristimantis	uranobates	Strabomantidae	pristimantis uranobates	Pristimantis	uranobates	Craugastoridae	Pristimantis uranobates (Lynch, 1991)	-75.32409	5.05604	Lit_search	3643	CC	CC_ori	b3800
2962	pristimantis_uranobates	Pristimantis uranobates	Pristimantis	uranobates	Strabomantidae	pristimantis uranobates	Pristimantis	uranobates	Craugastoridae	Pristimantis uranobates (Lynch, 1991)	-75.346667	4.607222	Lit_search	3126	CC	CC_ori	b3200
2963	pristimantis_uranobates	Pristimantis uranobates	Pristimantis	uranobates	Strabomantidae	pristimantis uranobates	Pristimantis	uranobates	Craugastoridae	Pristimantis uranobates (Lynch, 1991)	-75.248889	5.725833	Lit_search	3291	CC	CC_ori	b3400
2964	pristimantis_uranobates	Pristimantis uranobates	Pristimantis	uranobates	Strabomantidae	pristimantis uranobates	Pristimantis	uranobates	Craugastoridae	Pristimantis uranobates (Lynch, 1991)	-75.255556	5.726667	Lit_search	2986	CC	CC_occ	b3000
2965	pristimantis_uranobates	Pristimantis uranobates	Pristimantis	uranobates	Strabomantidae	pristimantis uranobates	Pristimantis	uranobates	Craugastoridae	Pristimantis uranobates (Lynch, 1991)	-75.256667	5.726944	Lit_search	2913	CC	CC_occ	b3000
2967	pristimantis_uranobates	Pristimantis uranobates	Pristimantis	uranobates	Strabomantidae	pristimantis uranobates	Pristimantis	uranobates	Craugastoridae	Pristimantis uranobates (Lynch, 1991)	-75.285	5.344722	Lit_search	3522	CC	CC_occ	b3600
2968	pristimantis_uranobates	Pristimantis uranobates	Pristimantis	uranobates	Strabomantidae	pristimantis uranobates	Pristimantis	uranobates	Craugastoridae	Pristimantis uranobates (Lynch, 1991)	-75.286111	5.346667	Lit_search	3442	CC	CC_occ	b3600
2969	pristimantis_uranobates	Pristimantis uranobates	Pristimantis	uranobates	Strabomantidae	pristimantis uranobates	Pristimantis	uranobates	Craugastoridae	Pristimantis uranobates (Lynch, 1991)	-75.286667	5.346667	Lit_search	3434	CC	CC_occ	b3600
2970	pristimantis_uranobates	Pristimantis uranobates	Pristimantis	uranobates	Strabomantidae	pristimantis uranobates	Pristimantis	uranobates	Craugastoridae	Pristimantis uranobates (Lynch, 1991)	-75.286389	5.346667	Lit_search	3442	CC	CC_occ	b3600
2971	pristimantis_uranobates	Pristimantis uranobates	Pristimantis	uranobates	Strabomantidae	pristimantis uranobates	Pristimantis	uranobates	Craugastoridae	Pristimantis uranobates (Lynch, 1991)	-75.286667	5.346944	Lit_search	3434	CC	CC_occ	b3600
2972	pristimantis_uranobates	Pristimantis uranobates	Pristimantis	uranobates	Strabomantidae	pristimantis uranobates	Pristimantis	uranobates	Craugastoridae	Pristimantis uranobates (Lynch, 1991)	-75.387778	5.075556	Lit_search	3418	CC	CC_occ	b3600
2973	pristimantis_uranobates	Pristimantis uranobates	Pristimantis	uranobates	Strabomantidae	pristimantis uranobates	Pristimantis	uranobates	Craugastoridae	Pristimantis uranobates (Lynch, 1991)	-75.387778	5.074722	Lit_search	3434	CC	CC_occ	b3600
2974	pristimantis_uranobates	Pristimantis uranobates	Pristimantis	uranobates	Strabomantidae	pristimantis uranobates	Pristimantis	uranobates	Craugastoridae	Pristimantis uranobates (Lynch, 1991)	-75.386667	5.071944	Lit_search	3493	CC	CC_occ	b3600
2975	pristimantis_uranobates	Pristimantis uranobates	Pristimantis	uranobates	Strabomantidae	pristimantis uranobates	Pristimantis	uranobates	Craugastoridae	Pristimantis uranobates (Lynch, 1991)	-75.395679	4.979302	Lit_search	3086	CC	CC_occ	b3200
2976	pristimantis_uranobates	Pristimantis uranobates	Pristimantis	uranobates	Strabomantidae	pristimantis uranobates	Pristimantis	uranobates	Craugastoridae	Pristimantis uranobates (Lynch, 1991)	-75.53111	4.83847	Lit_search	2747	CC	CC_occ	b2800
2978	pristimantis_uranobates	Pristimantis uranobates	Pristimantis	uranobates	Strabomantidae	pristimantis uranobates	Pristimantis	uranobates	Craugastoridae	Pristimantis uranobates (Lynch, 1991)	-75.49293	4.70797	Lit_search	2439	CC	CC_occ	b2600
2979	pristimantis_uranobates	Pristimantis uranobates	Pristimantis	uranobates	Strabomantidae	pristimantis uranobates	Pristimantis	uranobates	Craugastoridae	Pristimantis uranobates (Lynch, 1991)	-75.4628	4.1161	Lit_search	2543	CC	CC_ori	b2600
2980	pristimantis_uranobates	Pristimantis uranobates	Pristimantis	uranobates	Strabomantidae	pristimantis uranobates	Pristimantis	uranobates	Craugastoridae	Pristimantis uranobates (Lynch, 1991)	-75.427222	4.616667	Lit_search	3404	CC	CC_occ	b3600
2981	pristimantis_uranobates	Pristimantis uranobates	Pristimantis	uranobates	Strabomantidae	pristimantis uranobates	Pristimantis	uranobates	Craugastoridae	Pristimantis uranobates (Lynch, 1991)	-75.419167	4.626111	Lit_search	3569	CC	CC_occ	b3600
2982	pristimantis_uranobates	Pristimantis uranobates	Pristimantis	uranobates	Strabomantidae	pristimantis uranobates	Pristimantis	uranobates	Craugastoridae	Pristimantis uranobates (Lynch, 1991)	-75.638889	4.687222	Lit_search	1917	CC	CC_occ	b2000
2983	pristimantis_uranobates	Pristimantis uranobates	Pristimantis	uranobates	Strabomantidae	pristimantis uranobates	Pristimantis	uranobates	Craugastoridae	Pristimantis uranobates (Lynch, 1991)	-75.487222	4.825556	Lit_search	3594	CC	CC_occ	b3600
2984	pristimantis_uranobates	Pristimantis uranobates	Pristimantis	uranobates	Strabomantidae	pristimantis uranobates	Pristimantis	uranobates	Craugastoridae	Pristimantis uranobates (Lynch, 1991)	-75.286667	4.599444	Lit_search	3470	CC	CC_ori	b3600
2985	pristimantis_uranobates	Pristimantis uranobates	Pristimantis	uranobates	Strabomantidae	pristimantis uranobates	Pristimantis	uranobates	Craugastoridae	Pristimantis uranobates (Lynch, 1991)	-75.224722	4.623611	Lit_search	3580	CC	CC_ori	b3600
2986	pristimantis_uranobates	Pristimantis uranobates	Pristimantis	uranobates	Strabomantidae	pristimantis uranobates	Pristimantis	uranobates	Craugastoridae	Pristimantis uranobates (Lynch, 1991)	-75.220278	4.627222	Lit_search	3560	CC	CC_ori	b3600
2987	pristimantis_uranobates	Pristimantis uranobates	Pristimantis	uranobates	Strabomantidae	pristimantis uranobates	Pristimantis	uranobates	Craugastoridae	Pristimantis uranobates (Lynch, 1991)	-75.221944	4.627778	Lit_search	3536	CC	CC_ori	b3600
2988	pristimantis_uranobates	Pristimantis uranobates	Pristimantis	uranobates	Strabomantidae	pristimantis uranobates	Pristimantis	uranobates	Craugastoridae	Pristimantis uranobates (Lynch, 1991)	-75.2675	4.89	Lit_search	3628	CC	CC_ori	b3800
2991	pristimantis_uranobates	Pristimantis uranobates	Pristimantis	uranobates	Strabomantidae	pristimantis uranobates	Pristimantis	uranobates	Craugastoridae	Pristimantis uranobates (Lynch, 1991)	-75.331778	4.623611	Lit_search	3442	CC	CC_ori	b3600
2992	pristimantis_uranobates	Pristimantis uranobates	Pristimantis	uranobates	Strabomantidae	pristimantis uranobates	Pristimantis	uranobates	Craugastoridae	Pristimantis uranobates (Lynch, 1991)	-75.44125	5.076222	Lit_search	2501	CC	CC_occ	b2600
2993	pristimantis_uranobates	Pristimantis uranobates	Pristimantis	uranobates	Strabomantidae	pristimantis uranobates	Pristimantis	uranobates	Craugastoridae	Pristimantis uranobates (Lynch, 1991)	-75.451389	5.091667	Lit_search	2638	CC	CC_occ	b2800
2994	pristimantis_uranobates	Pristimantis uranobates	Pristimantis	uranobates	Strabomantidae	pristimantis uranobates	Pristimantis	uranobates	Craugastoridae	Pristimantis uranobates (Lynch, 1991)	-75.613333	5.506667	Lit_search	1715	COCC	COCC_ori	b1800
2995	pristimantis_uranobates	Pristimantis uranobates	Pristimantis	uranobates	Strabomantidae	pristimantis uranobates	Pristimantis	uranobates	Craugastoridae	Pristimantis uranobates (Lynch, 1991)	-75.350278	5.172222	Lit_search	3449	CC	CC_occ	b3600
2996	pristimantis_uranobates	Pristimantis uranobates	Pristimantis	uranobates	Strabomantidae	pristimantis uranobates	Pristimantis	uranobates	Craugastoridae	Pristimantis uranobates (Lynch, 1991)	-75.515556	5.043056	Lit_search	1921	CC	CC_occ	b2000
2997	pristimantis_uranobates	Pristimantis uranobates	Pristimantis	uranobates	Strabomantidae	pristimantis uranobates	Pristimantis	uranobates	Craugastoridae	Pristimantis uranobates (Lynch, 1991)	-75.448611	4.925278	Lit_search	2554	CC	CC_occ	b2600
2998	pristimantis_uranobates	Pristimantis uranobates	Pristimantis	uranobates	Strabomantidae	pristimantis uranobates	Pristimantis	uranobates	Craugastoridae	Pristimantis uranobates (Lynch, 1991)	-75.384	4.968722	Lit_search	3524	CC	CC_occ	b3600
3007	pristimantis_uranobates	Pristimantis uranobates	Pristimantis	uranobates	Strabomantidae	pristimantis uranobates	Pristimantis	uranobates	Craugastoridae	Pristimantis uranobates (Lynch, 1991)	-75.87539	3.99852	Lit_search	2817	CC	CC_occ	b3000
3008	pristimantis_uranobates	Pristimantis uranobates	Pristimantis	uranobates	Strabomantidae	pristimantis uranobates	Pristimantis	uranobates	Craugastoridae	Pristimantis uranobates (Lynch, 1991)	-75.249167	5.716111	Lit_search	3087	CC	CC_ori	b3200
3011	pristimantis_veletis	Pristimantis veletis	Pristimantis	veletis	Strabomantidae	pristimantis veletis	Pristimantis	veletis	Craugastoridae	Pristimantis veletis (Lynch & Rueda, 1997)	-75.149905	5.433554	Lit_search	2603	CC	CC_ori	b2800
3012	pristimantis_veletis	Pristimantis veletis	Pristimantis	veletis	Strabomantidae	pristimantis veletis	Pristimantis	veletis	Craugastoridae	Pristimantis veletis (Lynch & Rueda, 1997)	-75.097372	5.478726	Lit_search	2087	CC	CC_ori	b2200
3013	pristimantis_veletis	Pristimantis veletis	Pristimantis	veletis	Strabomantidae	pristimantis veletis	Pristimantis	veletis	Craugastoridae	Pristimantis veletis (Lynch & Rueda, 1997)	-75.09465	5.479665	Lit_search	1954	CC	CC_ori	b2000
3014	pristimantis_veletis	Pristimantis veletis	Pristimantis	veletis	Strabomantidae	pristimantis veletis	Pristimantis	veletis	Craugastoridae	Pristimantis veletis (Lynch & Rueda, 1997)	-75.040833	5.525278	Lit_search	1579	CC	CC_ori	b1600
3030	pristimantis_viejas	Pristimantis viejas	Pristimantis	viejas	Strabomantidae	pristimantis viejas	Pristimantis	viejas	Craugastoridae	Pristimantis viejas (Lynch & Rueda, 1999)	-74.89586	6.18753	Lit_search	971	CC	CC_ori	b1000
3031	pristimantis_viejas	Pristimantis viejas	Pristimantis	viejas	Strabomantidae	pristimantis viejas	Pristimantis	viejas	Craugastoridae	Pristimantis viejas (Lynch & Rueda, 1999)	-75.078861	6.910912	Lit_search	1546	CC	CC_occ	b1600
3032	pristimantis_viejas	Pristimantis viejas	Pristimantis	viejas	Strabomantidae	pristimantis viejas	Pristimantis	viejas	Craugastoridae	Pristimantis viejas (Lynch & Rueda, 1999)	-75.049852	6.302757	Lit_search	1206	CC	CC_ori	b1400
3033	pristimantis_viejas	Pristimantis viejas	Pristimantis	viejas	Strabomantidae	pristimantis viejas	Pristimantis	viejas	Craugastoridae	Pristimantis viejas (Lynch & Rueda, 1999)	-75.040833	5.525278	Lit_search	1579	CC	CC_ori	b1600
3034	pristimantis_viejas	Pristimantis viejas	Pristimantis	viejas	Strabomantidae	pristimantis viejas	Pristimantis	viejas	Craugastoridae	Pristimantis viejas (Lynch & Rueda, 1999)	-74.30861	5.56114	Lit_search	1032	COR	COR_occ	b1200
3035	pristimantis_viejas	Pristimantis viejas	Pristimantis	viejas	Strabomantidae	pristimantis viejas	Pristimantis	viejas	Craugastoridae	Pristimantis viejas (Lynch & Rueda, 1999)	-74.3147	5.56895	Lit_search	962	COR	COR_occ	b1000
3036	pristimantis_viejas	Pristimantis viejas	Pristimantis	viejas	Strabomantidae	pristimantis viejas	Pristimantis	viejas	Craugastoridae	Pristimantis viejas (Lynch & Rueda, 1999)	-74.93102	6.27667	Lit_search	956	CC	CC_ori	b1000
3037	pristimantis_viejas	Pristimantis viejas	Pristimantis	viejas	Strabomantidae	pristimantis viejas	Pristimantis	viejas	Craugastoridae	Pristimantis viejas (Lynch & Rueda, 1999)	-74.930539	5.392761	Lit_search	516	CC	CC_ori	b600
3038	pristimantis_viejas	Pristimantis viejas	Pristimantis	viejas	Strabomantidae	pristimantis viejas	Pristimantis	viejas	Craugastoridae	Pristimantis viejas (Lynch & Rueda, 1999)	-74.99083	5.37476	Lit_search	1493	CC	CC_ori	b1600
3039	pristimantis_viejas	Pristimantis viejas	Pristimantis	viejas	Strabomantidae	pristimantis viejas	Pristimantis	viejas	Craugastoridae	Pristimantis viejas (Lynch & Rueda, 1999)	-75.135833	6.299722	Lit_search	1885	CC	CC_ori	b2000
3040	pristimantis_viejas	Pristimantis viejas	Pristimantis	viejas	Strabomantidae	pristimantis viejas	Pristimantis	viejas	Craugastoridae	Pristimantis viejas (Lynch & Rueda, 1999)	-73.809258	6.219459	Lit_search	933	COR	COR_occ	b1000
3041	pristimantis_viejas	Pristimantis viejas	Pristimantis	viejas	Strabomantidae	pristimantis viejas	Pristimantis	viejas	Craugastoridae	Pristimantis viejas (Lynch & Rueda, 1999)	-75.187222	5.888611	Lit_search	1064	CC	CC_ori	b1200
3042	pristimantis_viejas	Pristimantis viejas	Pristimantis	viejas	Strabomantidae	pristimantis viejas	Pristimantis	viejas	Craugastoridae	Pristimantis viejas (Lynch & Rueda, 1999)	-75.192778	5.886944	Lit_search	1143	CC	CC_ori	b1200
3043	pristimantis_viejas	Pristimantis viejas	Pristimantis	viejas	Strabomantidae	pristimantis viejas	Pristimantis	viejas	Craugastoridae	Pristimantis viejas (Lynch & Rueda, 1999)	-75.187778	5.89	Lit_search	1043	CC	CC_ori	b1200
3044	pristimantis_viejas	Pristimantis viejas	Pristimantis	viejas	Strabomantidae	pristimantis viejas	Pristimantis	viejas	Craugastoridae	Pristimantis viejas (Lynch & Rueda, 1999)	-74.931161	4.714815	Lit_search	338	CC	CC_ori	b400
3045	pristimantis_viejas	Pristimantis viejas	Pristimantis	viejas	Strabomantidae	pristimantis viejas	Pristimantis	viejas	Craugastoridae	Pristimantis viejas (Lynch & Rueda, 1999)	-74.956666	5.610277	Lit_search	674	CC	CC_ori	b800
3046	pristimantis_viejas	Pristimantis viejas	Pristimantis	viejas	Strabomantidae	pristimantis viejas	Pristimantis	viejas	Craugastoridae	Pristimantis viejas (Lynch & Rueda, 1999)	-74.936111	5.573889	Lit_search	479	CC	CC_ori	b600
3047	pristimantis_viejas	Pristimantis viejas	Pristimantis	viejas	Strabomantidae	pristimantis viejas	Pristimantis	viejas	Craugastoridae	Pristimantis viejas (Lynch & Rueda, 1999)	-74.951667	5.609444	Lit_search	654	CC	CC_ori	b800
3048	pristimantis_viejas	Pristimantis viejas	Pristimantis	viejas	Strabomantidae	pristimantis viejas	Pristimantis	viejas	Craugastoridae	Pristimantis viejas (Lynch & Rueda, 1999)	-74.955389	5.608194	Lit_search	669	CC	CC_ori	b800
3049	pristimantis_viejas	Pristimantis viejas	Pristimantis	viejas	Strabomantidae	pristimantis viejas	Pristimantis	viejas	Craugastoridae	Pristimantis viejas (Lynch & Rueda, 1999)	-74.923778	5.580361	Lit_search	828	CC	CC_ori	b1000
3050	pristimantis_viejas	Pristimantis viejas	Pristimantis	viejas	Strabomantidae	pristimantis viejas	Pristimantis	viejas	Craugastoridae	Pristimantis viejas (Lynch & Rueda, 1999)	-74.961667	5.594167	Lit_search	1042	CC	CC_ori	b1200
3051	pristimantis_viejas	Pristimantis viejas	Pristimantis	viejas	Strabomantidae	pristimantis viejas	Pristimantis	viejas	Craugastoridae	Pristimantis viejas (Lynch & Rueda, 1999)	-74.940339	5.570519	Lit_search	508	CC	CC_ori	b600
3052	pristimantis_viejas	Pristimantis viejas	Pristimantis	viejas	Strabomantidae	pristimantis viejas	Pristimantis	viejas	Craugastoridae	Pristimantis viejas (Lynch & Rueda, 1999)	-75.033861	5.482278	Lit_search	1386	CC	CC_ori	b1400
3054	pristimantis_vilarsi	Pristimantis vilarsi	Pristimantis	vilarsi	Strabomantidae	pristimantis vilarsi	Pristimantis	vilarsi	Craugastoridae	Pristimantis vilarsi (Melin, 1941)	-73.873135	2.902625	Lit_search	510	COR	COR_ori	b600
3055	pristimantis_vilarsi	Pristimantis vilarsi	Pristimantis	vilarsi	Strabomantidae	pristimantis vilarsi	Pristimantis	vilarsi	Craugastoridae	Pristimantis vilarsi (Melin, 1941)	-74.669435	3.020613	Lit_search	1428	COR	COR_ori	b1600
3068	pristimantis_viridicans	Pristimantis viridicans	Pristimantis	viridicans	Strabomantidae	pristimantis viridicans	Pristimantis	viridicans	Craugastoridae	Pristimantis viridicans (Lynch, 1977)	-75.889444	5.416667	Lit_search	1455	COCC	COCC_occ	b1600
3071	pristimantis_viridis	Pristimantis viridis	Pristimantis	viridis	Strabomantidae	pristimantis viridis	Pristimantis	viridis	Craugastoridae	Pristimantis viridis (Ruiz, Lynch & Ardila, 1997)	-75.96138	7.23999	Lit_search	1477	COCC	COCC_ori	b1600
3074	pristimantis_viridis	Pristimantis viridis	Pristimantis	viridis	Strabomantidae	pristimantis viridis	Pristimantis	viridis	Craugastoridae	Pristimantis viridis (Ruiz, Lynch & Ardila, 1997)	-75.451389	5.091667	Lit_search	2638	CC	CC_occ	b2800
3075	pristimantis_w-nigrum	Pristimantis w-nigrum	Pristimantis	w-nigrum	Strabomantidae	pristimantis w-nigrum	Pristimantis	w-nigrum	Craugastoridae	Pristimantis w-nigrum (Boettger, 1892)	-75.283333	4.55	Lit_search	2983	CC	CC_ori	b3000
3076	pristimantis_w-nigrum	Pristimantis w-nigrum	Pristimantis	w-nigrum	Strabomantidae	pristimantis w-nigrum	Pristimantis	w-nigrum	Craugastoridae	Pristimantis w-nigrum (Boettger, 1892)	-75.3442	4.551091	Lit_search	2652	CC	CC_ori	b2800
3077	pristimantis_w-nigrum	Pristimantis w-nigrum	Pristimantis	w-nigrum	Strabomantidae	pristimantis w-nigrum	Pristimantis	w-nigrum	Craugastoridae	Pristimantis w-nigrum (Boettger, 1892)	-75.33042	4.601671	Lit_search	2580	CC	CC_ori	b2600
3078	pristimantis_w-nigrum	Pristimantis w-nigrum	Pristimantis	w-nigrum	Strabomantidae	pristimantis w-nigrum	Pristimantis	w-nigrum	Craugastoridae	Pristimantis w-nigrum (Boettger, 1892)	-75.366667	4.616667	Lit_search	3667	CC	CC_ori	b3800
3079	pristimantis_w-nigrum	Pristimantis w-nigrum	Pristimantis	w-nigrum	Strabomantidae	pristimantis w-nigrum	Pristimantis	w-nigrum	Craugastoridae	Pristimantis w-nigrum (Boettger, 1892)	-75.316667	4.55	Lit_search	1845	CC	CC_ori	b2000
3080	pristimantis_w-nigrum	Pristimantis w-nigrum	Pristimantis	w-nigrum	Strabomantidae	pristimantis w-nigrum	Pristimantis	w-nigrum	Craugastoridae	Pristimantis w-nigrum (Boettger, 1892)	-75.383333	4.6	Lit_search	3141	CC	CC_ori	b3200
3081	pristimantis_w-nigrum	Pristimantis w-nigrum	Pristimantis	w-nigrum	Strabomantidae	pristimantis w-nigrum	Pristimantis	w-nigrum	Craugastoridae	Pristimantis w-nigrum (Boettger, 1892)	-75.44444	4.396903	Lit_search	1818	CC	CC_ori	b2000
3082	pristimantis_w-nigrum	Pristimantis w-nigrum	Pristimantis	w-nigrum	Strabomantidae	pristimantis w-nigrum	Pristimantis	w-nigrum	Craugastoridae	Pristimantis w-nigrum (Boettger, 1892)	-75.5	4.616667	Lit_search	2906	CC	CC_occ	b3000
3083	pristimantis_w-nigrum	Pristimantis w-nigrum	Pristimantis	w-nigrum	Strabomantidae	pristimantis w-nigrum	Pristimantis	w-nigrum	Craugastoridae	Pristimantis w-nigrum (Boettger, 1892)	-75.527532	4.274249	Lit_search	3304	CC	CC_ori	b3400
3084	pristimantis_w-nigrum	Pristimantis w-nigrum	Pristimantis	w-nigrum	Strabomantidae	pristimantis w-nigrum	Pristimantis	w-nigrum	Craugastoridae	Pristimantis w-nigrum (Boettger, 1892)	-75.333333	4.583333	Lit_search	2431	CC	CC_ori	b2600
3085	pristimantis_w-nigrum	Pristimantis w-nigrum	Pristimantis	w-nigrum	Strabomantidae	pristimantis w-nigrum	Pristimantis	w-nigrum	Craugastoridae	Pristimantis w-nigrum (Boettger, 1892)	-75.366667	4.6	Lit_search	3453	CC	CC_ori	b3600
3086	pristimantis_w-nigrum	Pristimantis w-nigrum	Pristimantis	w-nigrum	Strabomantidae	pristimantis w-nigrum	Pristimantis	w-nigrum	Craugastoridae	Pristimantis w-nigrum (Boettger, 1892)	-75.776082	5.790513	Lit_search	1970	COCC	COCC_ori	b2000
3087	pristimantis_w-nigrum	Pristimantis w-nigrum	Pristimantis	w-nigrum	Strabomantidae	pristimantis w-nigrum	Pristimantis	w-nigrum	Craugastoridae	Pristimantis w-nigrum (Boettger, 1892)	-75.581212	6.244203	Lit_search	1473	CC	CC_occ	b1600
3088	pristimantis_w-nigrum	Pristimantis w-nigrum	Pristimantis	w-nigrum	Strabomantidae	pristimantis w-nigrum	Pristimantis	w-nigrum	Craugastoridae	Pristimantis w-nigrum (Boettger, 1892)	-75.44586	7.07253	Lit_search	1942	CC	CC_occ	b2000
3089	pristimantis_w-nigrum	Pristimantis w-nigrum	Pristimantis	w-nigrum	Strabomantidae	pristimantis w-nigrum	Pristimantis	w-nigrum	Craugastoridae	Pristimantis w-nigrum (Boettger, 1892)	-75.555278	4.503889	Lit_search	2693	CC	CC_occ	b2800
3091	pristimantis_w-nigrum	Pristimantis w-nigrum	Pristimantis	w-nigrum	Strabomantidae	pristimantis w-nigrum	Pristimantis	w-nigrum	Craugastoridae	Pristimantis w-nigrum (Boettger, 1892)	-75.459881	5.527995	Lit_search	1817	CC	CC_occ	b2000
3097	pristimantis_w-nigrum	Pristimantis w-nigrum	Pristimantis	w-nigrum	Strabomantidae	pristimantis w-nigrum	Pristimantis	w-nigrum	Craugastoridae	Pristimantis w-nigrum (Boettger, 1892)	-74.324624	4.388418	Lit_search	1887	COR	COR_occ	b2000
3098	pristimantis_w-nigrum	Pristimantis w-nigrum	Pristimantis	w-nigrum	Strabomantidae	pristimantis w-nigrum	Pristimantis	w-nigrum	Craugastoridae	Pristimantis w-nigrum (Boettger, 1892)	-74.072092	4.710989	Lit_search	2553	COR	COR_occ	b2600
3100	pristimantis_w-nigrum	Pristimantis w-nigrum	Pristimantis	w-nigrum	Strabomantidae	pristimantis w-nigrum	Pristimantis	w-nigrum	Craugastoridae	Pristimantis w-nigrum (Boettger, 1892)	-73.63769	4.151382	Lit_search	468	COR	COR_ori	b600
3102	pristimantis_w-nigrum	Pristimantis w-nigrum	Pristimantis	w-nigrum	Strabomantidae	pristimantis w-nigrum	Pristimantis	w-nigrum	Craugastoridae	Pristimantis w-nigrum (Boettger, 1892)	-75.437347	4.420363	Lit_search	2089	CC	CC_ori	b2200
3103	pristimantis_w-nigrum	Pristimantis w-nigrum	Pristimantis	w-nigrum	Strabomantidae	pristimantis w-nigrum	Pristimantis	w-nigrum	Craugastoridae	Pristimantis w-nigrum (Boettger, 1892)	-75.040833	5.525278	Lit_search	1579	CC	CC_ori	b1600
3115	pristimantis_w-nigrum	Pristimantis w-nigrum	Pristimantis	w-nigrum	Strabomantidae	pristimantis w-nigrum	Pristimantis	w-nigrum	Craugastoridae	Pristimantis w-nigrum (Boettger, 1892)	-75.395679	4.979302	Lit_search	3086	CC	CC_occ	b3200
3116	pristimantis_w-nigrum	Pristimantis w-nigrum	Pristimantis	w-nigrum	Strabomantidae	pristimantis w-nigrum	Pristimantis	w-nigrum	Craugastoridae	Pristimantis w-nigrum (Boettger, 1892)	-75.09465	5.479665	Lit_search	1954	CC	CC_ori	b2000
3121	pristimantis_w-nigrum	Pristimantis w-nigrum	Pristimantis	w-nigrum	Strabomantidae	pristimantis w-nigrum	Pristimantis	w-nigrum	Craugastoridae	Pristimantis w-nigrum (Boettger, 1892)	-73.716944	4.609167	Lit_search	3062	COR	COR_ori	b3200
3122	pristimantis_w-nigrum	Pristimantis w-nigrum	Pristimantis	w-nigrum	Strabomantidae	pristimantis w-nigrum	Pristimantis	w-nigrum	Craugastoridae	Pristimantis w-nigrum (Boettger, 1892)	-75.888829	1.806337	Lit_search	1172	COR	COR_occ	b1200
3127	pristimantis_w-nigrum	Pristimantis w-nigrum	Pristimantis	w-nigrum	Strabomantidae	pristimantis w-nigrum	Pristimantis	w-nigrum	Craugastoridae	Pristimantis w-nigrum (Boettger, 1892)	-75.449133	4.647901	Lit_search	2899	CC	CC_occ	b3000
3128	pristimantis_w-nigrum	Pristimantis w-nigrum	Pristimantis	w-nigrum	Strabomantidae	pristimantis w-nigrum	Pristimantis	w-nigrum	Craugastoridae	Pristimantis w-nigrum (Boettger, 1892)	-75.690601	4.808717	Lit_search	1416	CC	CC_occ	b1600
3129	pristimantis_w-nigrum	Pristimantis w-nigrum	Pristimantis	w-nigrum	Strabomantidae	pristimantis w-nigrum	Pristimantis	w-nigrum	Craugastoridae	Pristimantis w-nigrum (Boettger, 1892)	-75.58911	4.73279	Lit_search	1827	CC	CC_occ	b2000
3133	pristimantis_w-nigrum	Pristimantis w-nigrum	Pristimantis	w-nigrum	Strabomantidae	pristimantis w-nigrum	Pristimantis	w-nigrum	Craugastoridae	Pristimantis w-nigrum (Boettger, 1892)	-75.211715	4.813836	Lit_search	3015	CC	CC_ori	b3200
3135	pristimantis_w-nigrum	Pristimantis w-nigrum	Pristimantis	w-nigrum	Strabomantidae	pristimantis w-nigrum	Pristimantis	w-nigrum	Craugastoridae	Pristimantis w-nigrum (Boettger, 1892)	-75.097372	5.478726	Lit_search	2087	CC	CC_ori	b2200
3136	pristimantis_w-nigrum	Pristimantis w-nigrum	Pristimantis	w-nigrum	Strabomantidae	pristimantis w-nigrum	Pristimantis	w-nigrum	Craugastoridae	Pristimantis w-nigrum (Boettger, 1892)	-75.411944	5.148333	Lit_search	2272	CC	CC_occ	b2400
3137	pristimantis_w-nigrum	Pristimantis w-nigrum	Pristimantis	w-nigrum	Strabomantidae	pristimantis w-nigrum	Pristimantis	w-nigrum	Craugastoridae	Pristimantis w-nigrum (Boettger, 1892)	-75.325472	4.577222	Lit_search	2253	CC	CC_ori	b2400
3186	pristimantis_w-nigrum	Pristimantis w-nigrum	Pristimantis	w-nigrum	Strabomantidae	pristimantis w-nigrum	Pristimantis	w-nigrum	Craugastoridae	Pristimantis w-nigrum (Boettger, 1892)	-75.888903	4.035368	Lit_search	3014	CC	CC_occ	b3200
3187	pristimantis_w-nigrum	Pristimantis w-nigrum	Pristimantis	w-nigrum	Strabomantidae	pristimantis w-nigrum	Pristimantis	w-nigrum	Craugastoridae	Pristimantis w-nigrum (Boettger, 1892)	-75.639818	1.870239	Lit_search	2157	COR	COR_ori	b2200
3188	pristimantis_w-nigrum	Pristimantis w-nigrum	Pristimantis	w-nigrum	Strabomantidae	pristimantis w-nigrum	Pristimantis	w-nigrum	Craugastoridae	Pristimantis w-nigrum (Boettger, 1892)	-75.628333	4.667222	Lit_search	1933	CC	CC_occ	b2000
3189	pristimantis_w-nigrum	Pristimantis w-nigrum	Pristimantis	w-nigrum	Strabomantidae	pristimantis w-nigrum	Pristimantis	w-nigrum	Craugastoridae	Pristimantis w-nigrum (Boettger, 1892)	-73.216667	6.083333	Lit_search	1941	COR	COR_occ	b2000
3199	pristimantis_zophus	Pristimantis zophus	Pristimantis	zophus	Strabomantidae	pristimantis zophus	Pristimantis	zophus	Craugastoridae	Pristimantis zophus (Lynch & Ardila, 1999)	-75.885	5.4925	Lit_search	2346	COCC	COCC_ori	b2400
3200	pristimantis_zophus	Pristimantis zophus	Pristimantis	zophus	Strabomantidae	pristimantis zophus	Pristimantis	zophus	Craugastoridae	Pristimantis zophus (Lynch & Ardila, 1999)	-75.898056	5.493889	Lit_search	2518	COCC	COCC_ori	b2600
3201	pristimantis_zophus	Pristimantis zophus	Pristimantis	zophus	Strabomantidae	pristimantis zophus	Pristimantis	zophus	Craugastoridae	Pristimantis zophus (Lynch & Ardila, 1999)	-75.889167	5.496111	Lit_search	2169	COCC	COCC_ori	b2200
3205	pristimantis_zophus	Pristimantis zophus	Pristimantis	zophus	Strabomantidae	pristimantis zophus	Pristimantis	zophus	Craugastoridae	Pristimantis zophus (Lynch & Ardila, 1999)	-75.959722	5.723333	Lit_search	1435	COCC	COCC_ori	b1600
3207	ameerega_hahneli	Ameerega hahneli	Ameerega	hahneli	Dendrobatidae	ameerega hahneli	Ameerega	hahneli	Dendrobatidae	Ameerega hahneli (Boulenger, 1884)	-74.669435	3.020613	Lit_search	1428	COR	COR_ori	b1600
3209	ameerega_hahneli	Ameerega hahneli	Ameerega	hahneli	Dendrobatidae	ameerega hahneli	Ameerega	hahneli	Dendrobatidae	Ameerega hahneli (Boulenger, 1884)	-74.121051	3.452335	Lit_search	1078	COR	COR_ori	b1200
3210	ameerega_hahneli	Ameerega hahneli	Ameerega	hahneli	Dendrobatidae	ameerega hahneli	Ameerega	hahneli	Dendrobatidae	Ameerega hahneli (Boulenger, 1884)	-73.905359	2.905386	Lit_search	1000	COR	COR_ori	b1000
3211	ameerega_hahneli	Ameerega hahneli	Ameerega	hahneli	Dendrobatidae	ameerega hahneli	Ameerega	hahneli	Dendrobatidae	Ameerega hahneli (Boulenger, 1884)	-74.308884	3.168676	Lit_search	605	COR	COR_ori	b800
3212	ameerega_hahneli	Ameerega hahneli	Ameerega	hahneli	Dendrobatidae	ameerega hahneli	Ameerega	hahneli	Dendrobatidae	Ameerega hahneli (Boulenger, 1884)	-75.326698	1.571227	Lit_search	346	COR	COR_ori	b400
3215	ameerega_picta	Ameerega picta	Ameerega	picta	Dendrobatidae	ameerega picta	Ameerega	picta	Dendrobatidae	Ameerega picta (Bibron, 1838)	-73.697308	3.698492	Lit_search	425	COR	COR_ori	b600
3216	ameerega_picta	Ameerega picta	Ameerega	picta	Dendrobatidae	ameerega picta	Ameerega	picta	Dendrobatidae	Ameerega picta (Bibron, 1838)	-74.121051	3.452335	Lit_search	1078	COR	COR_ori	b1200
3242	leucostethus_fraterdanieli	Leucostethus fraterdanieli	Leucostethus	fraterdanieli	Dendrobatidae	leucostethus fraterdanieli	Leucostethus	fraterdanieli	Dendrobatidae	Leucostethus fraterdanieli (Silverstone, 1971)	-75.41668	4.53332	Lit_search	2282	CC	CC_ori	b2400
3243	leucostethus_fraterdanieli	Leucostethus fraterdanieli	Leucostethus	fraterdanieli	Dendrobatidae	leucostethus fraterdanieli	Leucostethus	fraterdanieli	Dendrobatidae	Leucostethus fraterdanieli (Silverstone, 1971)	-75.62239	4.870121	Lit_search	1685	CC	CC_occ	b1800
3247	leucostethus_fraterdanieli	Leucostethus fraterdanieli	Leucostethus	fraterdanieli	Dendrobatidae	leucostethus fraterdanieli	Leucostethus	fraterdanieli	Dendrobatidae	Leucostethus fraterdanieli (Silverstone, 1971)	-75.02555	6.38871	Lit_search	1267	CC	CC_ori	b1400
3248	leucostethus_fraterdanieli	Leucostethus fraterdanieli	Leucostethus	fraterdanieli	Dendrobatidae	leucostethus fraterdanieli	Leucostethus	fraterdanieli	Dendrobatidae	Leucostethus fraterdanieli (Silverstone, 1971)	-75.0252	6.3693	Lit_search	1266	CC	CC_ori	b1400
3249	leucostethus_fraterdanieli	Leucostethus fraterdanieli	Leucostethus	fraterdanieli	Dendrobatidae	leucostethus fraterdanieli	Leucostethus	fraterdanieli	Dendrobatidae	Leucostethus fraterdanieli (Silverstone, 1971)	-75.02158	6.38528	Lit_search	1271	CC	CC_ori	b1400
3250	leucostethus_fraterdanieli	Leucostethus fraterdanieli	Leucostethus	fraterdanieli	Dendrobatidae	leucostethus fraterdanieli	Leucostethus	fraterdanieli	Dendrobatidae	Leucostethus fraterdanieli (Silverstone, 1971)	-75.02697	6.38528	Lit_search	1317	CC	CC_ori	b1400
3251	leucostethus_fraterdanieli	Leucostethus fraterdanieli	Leucostethus	fraterdanieli	Dendrobatidae	leucostethus fraterdanieli	Leucostethus	fraterdanieli	Dendrobatidae	Leucostethus fraterdanieli (Silverstone, 1971)	-75.02723	6.36725	Lit_search	1285	CC	CC_ori	b1400
3252	leucostethus_fraterdanieli	Leucostethus fraterdanieli	Leucostethus	fraterdanieli	Dendrobatidae	leucostethus fraterdanieli	Leucostethus	fraterdanieli	Dendrobatidae	Leucostethus fraterdanieli (Silverstone, 1971)	-75.02166	6.38537	Lit_search	1271	CC	CC_ori	b1400
3255	leucostethus_fraterdanieli	Leucostethus fraterdanieli	Leucostethus	fraterdanieli	Dendrobatidae	leucostethus fraterdanieli	Leucostethus	fraterdanieli	Dendrobatidae	Leucostethus fraterdanieli (Silverstone, 1971)	-75.690601	4.808717	Lit_search	1416	CC	CC_occ	b1600
3256	leucostethus_fraterdanieli	Leucostethus fraterdanieli	Leucostethus	fraterdanieli	Dendrobatidae	leucostethus fraterdanieli	Leucostethus	fraterdanieli	Dendrobatidae	Leucostethus fraterdanieli (Silverstone, 1971)	-75.375085	6.144837	Lit_search	2092	CC	CC_ori	b2200
3257	leucostethus_fraterdanieli	Leucostethus fraterdanieli	Leucostethus	fraterdanieli	Dendrobatidae	leucostethus fraterdanieli	Leucostethus	fraterdanieli	Dendrobatidae	Leucostethus fraterdanieli (Silverstone, 1971)	-75.514771	5.042569	Lit_search	1909	CC	CC_occ	b2000
3258	leucostethus_fraterdanieli	Leucostethus fraterdanieli	Leucostethus	fraterdanieli	Dendrobatidae	leucostethus fraterdanieli	Leucostethus	fraterdanieli	Dendrobatidae	Leucostethus fraterdanieli (Silverstone, 1971)	-75.02847	6.48035	Lit_search	1442	CC	CC_ori	b1600
3259	leucostethus_fraterdanieli	Leucostethus fraterdanieli	Leucostethus	fraterdanieli	Dendrobatidae	leucostethus fraterdanieli	Leucostethus	fraterdanieli	Dendrobatidae	Leucostethus fraterdanieli (Silverstone, 1971)	-75.581212	6.244203	Lit_search	1473	CC	CC_occ	b1600
3260	leucostethus_fraterdanieli	Leucostethus fraterdanieli	Leucostethus	fraterdanieli	Dendrobatidae	leucostethus fraterdanieli	Leucostethus	fraterdanieli	Dendrobatidae	Leucostethus fraterdanieli (Silverstone, 1971)	-75.540082	4.929285	Lit_search	2577	CC	CC_occ	b2600
3262	leucostethus_fraterdanieli	Leucostethus fraterdanieli	Leucostethus	fraterdanieli	Dendrobatidae	leucostethus fraterdanieli	Leucostethus	fraterdanieli	Dendrobatidae	Leucostethus fraterdanieli (Silverstone, 1971)	-75.501679	6.294718	Lit_search	2353	CC	CC_occ	b2400
3263	leucostethus_fraterdanieli	Leucostethus fraterdanieli	Leucostethus	fraterdanieli	Dendrobatidae	leucostethus fraterdanieli	Leucostethus	fraterdanieli	Dendrobatidae	Leucostethus fraterdanieli (Silverstone, 1971)	-75.395679	4.979302	Lit_search	3086	CC	CC_occ	b3200
3264	leucostethus_fraterdanieli	Leucostethus fraterdanieli	Leucostethus	fraterdanieli	Dendrobatidae	leucostethus fraterdanieli	Leucostethus	fraterdanieli	Dendrobatidae	Leucostethus fraterdanieli (Silverstone, 1971)	-75.686667	5.241389	Lit_search	779	COCC	COCC_ori	b800
3268	leucostethus_fraterdanieli	Leucostethus fraterdanieli	Leucostethus	fraterdanieli	Dendrobatidae	leucostethus fraterdanieli	Leucostethus	fraterdanieli	Dendrobatidae	Leucostethus fraterdanieli (Silverstone, 1971)	-75.449133	4.647901	Lit_search	2899	CC	CC_occ	b3000
3269	leucostethus_fraterdanieli	Leucostethus fraterdanieli	Leucostethus	fraterdanieli	Dendrobatidae	leucostethus fraterdanieli	Leucostethus	fraterdanieli	Dendrobatidae	Leucostethus fraterdanieli (Silverstone, 1971)	-75.638889	4.687222	Lit_search	1917	CC	CC_occ	b2000
3270	leucostethus_fraterdanieli	Leucostethus fraterdanieli	Leucostethus	fraterdanieli	Dendrobatidae	leucostethus fraterdanieli	Leucostethus	fraterdanieli	Dendrobatidae	Leucostethus fraterdanieli (Silverstone, 1971)	-75.638889	4.681944	Lit_search	1894	CC	CC_occ	b2000
3271	leucostethus_fraterdanieli	Leucostethus fraterdanieli	Leucostethus	fraterdanieli	Dendrobatidae	leucostethus fraterdanieli	Leucostethus	fraterdanieli	Dendrobatidae	Leucostethus fraterdanieli (Silverstone, 1971)	-75.79688	4.58207	Lit_search	1232	CC	CC_occ	b1400
3272	leucostethus_fraterdanieli	Leucostethus fraterdanieli	Leucostethus	fraterdanieli	Dendrobatidae	leucostethus fraterdanieli	Leucostethus	fraterdanieli	Dendrobatidae	Leucostethus fraterdanieli (Silverstone, 1971)	-75.647222	4.678889	Lit_search	1862	CC	CC_occ	b2000
3273	leucostethus_fraterdanieli	Leucostethus fraterdanieli	Leucostethus	fraterdanieli	Dendrobatidae	leucostethus fraterdanieli	Leucostethus	fraterdanieli	Dendrobatidae	Leucostethus fraterdanieli (Silverstone, 1971)	-75.5525	4.72	Lit_search	2081	CC	CC_occ	b2200
3274	leucostethus_fraterdanieli	Leucostethus fraterdanieli	Leucostethus	fraterdanieli	Dendrobatidae	leucostethus fraterdanieli	Leucostethus	fraterdanieli	Dendrobatidae	Leucostethus fraterdanieli (Silverstone, 1971)	-75.580278	4.730278	Lit_search	1868	CC	CC_occ	b2000
3275	leucostethus_fraterdanieli	Leucostethus fraterdanieli	Leucostethus	fraterdanieli	Dendrobatidae	leucostethus fraterdanieli	Leucostethus	fraterdanieli	Dendrobatidae	Leucostethus fraterdanieli (Silverstone, 1971)	-75.58911	4.73279	Lit_search	1827	CC	CC_occ	b2000
3276	leucostethus_fraterdanieli	Leucostethus fraterdanieli	Leucostethus	fraterdanieli	Dendrobatidae	leucostethus fraterdanieli	Leucostethus	fraterdanieli	Dendrobatidae	Leucostethus fraterdanieli (Silverstone, 1971)	-75.566667	4.721389	Lit_search	1938	CC	CC_occ	b2000
3277	leucostethus_fraterdanieli	Leucostethus fraterdanieli	Leucostethus	fraterdanieli	Dendrobatidae	leucostethus fraterdanieli	Leucostethus	fraterdanieli	Dendrobatidae	Leucostethus fraterdanieli (Silverstone, 1971)	-75.211715	4.813836	Lit_search	3015	CC	CC_ori	b3200
3279	leucostethus_fraterdanieli	Leucostethus fraterdanieli	Leucostethus	fraterdanieli	Dendrobatidae	leucostethus fraterdanieli	Leucostethus	fraterdanieli	Dendrobatidae	Leucostethus fraterdanieli (Silverstone, 1971)	-75.494444	5.055833	Lit_search	2111	CC	CC_occ	b2200
3280	leucostethus_fraterdanieli	Leucostethus fraterdanieli	Leucostethus	fraterdanieli	Dendrobatidae	leucostethus fraterdanieli	Leucostethus	fraterdanieli	Dendrobatidae	Leucostethus fraterdanieli (Silverstone, 1971)	-75.451389	5.091667	Lit_search	2638	CC	CC_occ	b2800
3281	leucostethus_fraterdanieli	Leucostethus fraterdanieli	Leucostethus	fraterdanieli	Dendrobatidae	leucostethus fraterdanieli	Leucostethus	fraterdanieli	Dendrobatidae	Leucostethus fraterdanieli (Silverstone, 1971)	-75.411944	5.148333	Lit_search	2272	CC	CC_occ	b2400
3291	leucostethus_fraterdanieli	Leucostethus fraterdanieli	Leucostethus	fraterdanieli	Dendrobatidae	leucostethus fraterdanieli	Leucostethus	fraterdanieli	Dendrobatidae	Leucostethus fraterdanieli (Silverstone, 1971)	-75.500883	6.809716	Lit_search	2756	CC	CC_occ	b2800
3298	leucostethus_fraterdanieli	Leucostethus fraterdanieli	Leucostethus	fraterdanieli	Dendrobatidae	leucostethus fraterdanieli	Leucostethus	fraterdanieli	Dendrobatidae	Leucostethus fraterdanieli (Silverstone, 1971)	-75.888333	5.381667	Lit_search	1631	COCC	COCC_occ	b1800
3299	leucostethus_fraterdanieli	Leucostethus fraterdanieli	Leucostethus	fraterdanieli	Dendrobatidae	leucostethus fraterdanieli	Leucostethus	fraterdanieli	Dendrobatidae	Leucostethus fraterdanieli (Silverstone, 1971)	-74.531723	4.17645	Lit_search	1318	COR	COR_occ	b1400
3300	colostethus_furviventris	Colostethus furviventris	Colostethus	furviventris	Dendrobatidae	colostethus furviventris	Colostethus	furviventris	Dendrobatidae	Colostethus furviventris Rivero & Serna, 1991	-75.96138	7.23999	Lit_search	1477	COCC	COCC_ori	b1600
3301	colostethus_furviventris	Colostethus furviventris	Colostethus	furviventris	Dendrobatidae	colostethus furviventris	Colostethus	furviventris	Dendrobatidae	Colostethus furviventris Rivero & Serna, 1991	-75.040833	5.525278	Lit_search	1579	CC	CC_ori	b1600
3302	colostethus_inguinalis	Colostethus inguinalis	Colostethus	inguinalis	Dendrobatidae	colostethus inguinalis	Colostethus	inguinalis	Dendrobatidae	Colostethus inguinalis (Cope, 1868)	-74.692965	7.027766	Lit_search	729	CC	CC_ori	b800
3303	colostethus_inguinalis	Colostethus inguinalis	Colostethus	inguinalis	Dendrobatidae	colostethus inguinalis	Colostethus	inguinalis	Dendrobatidae	Colostethus inguinalis (Cope, 1868)	-74.4088	6.477755	Lit_search	98	CC	CC_ori	b200
3304	colostethus_inguinalis	Colostethus inguinalis	Colostethus	inguinalis	Dendrobatidae	colostethus inguinalis	Colostethus	inguinalis	Dendrobatidae	Colostethus inguinalis (Cope, 1868)	-74.325	5.856389	Lit_search	325	COR	COR_occ	b400
3305	colostethus_inguinalis	Colostethus inguinalis	Colostethus	inguinalis	Dendrobatidae	colostethus inguinalis	Colostethus	inguinalis	Dendrobatidae	Colostethus inguinalis (Cope, 1868)	-74.85079	6.21591	Lit_search	774	CC	CC_ori	b800
3306	colostethus_inguinalis	Colostethus inguinalis	Colostethus	inguinalis	Dendrobatidae	colostethus inguinalis	Colostethus	inguinalis	Dendrobatidae	Colostethus inguinalis (Cope, 1868)	-74.84733	6.22342	Lit_search	869	CC	CC_ori	b1000
3307	colostethus_inguinalis	Colostethus inguinalis	Colostethus	inguinalis	Dendrobatidae	colostethus inguinalis	Colostethus	inguinalis	Dendrobatidae	Colostethus inguinalis (Cope, 1868)	-74.79362	6.18324	Lit_search	384	CC	CC_ori	b400
3308	colostethus_inguinalis	Colostethus inguinalis	Colostethus	inguinalis	Dendrobatidae	colostethus inguinalis	Colostethus	inguinalis	Dendrobatidae	Colostethus inguinalis (Cope, 1868)	-74.79353	6.1837	Lit_search	384	CC	CC_ori	b400
3309	colostethus_inguinalis	Colostethus inguinalis	Colostethus	inguinalis	Dendrobatidae	colostethus inguinalis	Colostethus	inguinalis	Dendrobatidae	Colostethus inguinalis (Cope, 1868)	-74.86771	6.24307	Lit_search	812	CC	CC_ori	b1000
3310	colostethus_inguinalis	Colostethus inguinalis	Colostethus	inguinalis	Dendrobatidae	colostethus inguinalis	Colostethus	inguinalis	Dendrobatidae	Colostethus inguinalis (Cope, 1868)	-74.32054	5.82885	Lit_search	365	COR	COR_occ	b400
3311	colostethus_inguinalis	Colostethus inguinalis	Colostethus	inguinalis	Dendrobatidae	colostethus inguinalis	Colostethus	inguinalis	Dendrobatidae	Colostethus inguinalis (Cope, 1868)	-74.34079	5.83752	Lit_search	247	COR	COR_occ	b400
3312	colostethus_inguinalis	Colostethus inguinalis	Colostethus	inguinalis	Dendrobatidae	colostethus inguinalis	Colostethus	inguinalis	Dendrobatidae	Colostethus inguinalis (Cope, 1868)	-74.756811	5.348431	Lit_search	217	CC	CC_ori	b400
3313	colostethus_inguinalis	Colostethus inguinalis	Colostethus	inguinalis	Dendrobatidae	colostethus inguinalis	Colostethus	inguinalis	Dendrobatidae	Colostethus inguinalis (Cope, 1868)	-74.955411	5.608069	Lit_search	669	CC	CC_ori	b800
3315	leucostethus_jota	Leucostethus jota	Leucostethus	jota	Dendrobatidae	leucostethus jota	Leucostethus	jota	Dendrobatidae	Leucostethus jota Marín-Castaño, Molina-Zuluaga, and Restrepo, 2018	-75.036402	6.39301	Lit_search	1271	CC	CC_ori	b1400
3316	leucostethus_jota	Leucostethus jota	Leucostethus	jota	Dendrobatidae	leucostethus jota	Leucostethus	jota	Dendrobatidae	Leucostethus jota Marín-Castaño, Molina-Zuluaga, and Restrepo, 2018	-75.02605	6.4012	Lit_search	1283	CC	CC_ori	b1400
3317	leucostethus_jota	Leucostethus jota	Leucostethus	jota	Dendrobatidae	leucostethus jota	Leucostethus	jota	Dendrobatidae	Leucostethus jota Marín-Castaño, Molina-Zuluaga, and Restrepo, 2018	-75.02335	6.38871	Lit_search	1286	CC	CC_ori	b1400
3318	leucostethus_jota	Leucostethus jota	Leucostethus	jota	Dendrobatidae	leucostethus jota	Leucostethus	jota	Dendrobatidae	Leucostethus jota Marín-Castaño, Molina-Zuluaga, and Restrepo, 2018	-75.04276	6.37183	Lit_search	1269	CC	CC_ori	b1400
3319	leucostethus_jota	Leucostethus jota	Leucostethus	jota	Dendrobatidae	leucostethus jota	Leucostethus	jota	Dendrobatidae	Leucostethus jota Marín-Castaño, Molina-Zuluaga, and Restrepo, 2018	-75.0252	6.3693	Lit_search	1266	CC	CC_ori	b1400
3320	leucostethus_jota	Leucostethus jota	Leucostethus	jota	Dendrobatidae	leucostethus jota	Leucostethus	jota	Dendrobatidae	Leucostethus jota Marín-Castaño, Molina-Zuluaga, and Restrepo, 2018	-75.056296	6.136672	Lit_search	1437	CC	CC_ori	b1600
3321	leucostethus_jota	Leucostethus jota	Leucostethus	jota	Dendrobatidae	leucostethus jota	Leucostethus	jota	Dendrobatidae	Leucostethus jota Marín-Castaño, Molina-Zuluaga, and Restrepo, 2018	-75.04274	6.15728	Lit_search	1173	CC	CC_ori	b1200
3322	leucostethus_jota	Leucostethus jota	Leucostethus	jota	Dendrobatidae	leucostethus jota	Leucostethus	jota	Dendrobatidae	Leucostethus jota Marín-Castaño, Molina-Zuluaga, and Restrepo, 2018	-75.04316	6.15763	Lit_search	1170	CC	CC_ori	b1200
3323	leucostethus_jota	Leucostethus jota	Leucostethus	jota	Dendrobatidae	leucostethus jota	Leucostethus	jota	Dendrobatidae	Leucostethus jota Marín-Castaño, Molina-Zuluaga, and Restrepo, 2018	-75.06638	6.13971	Lit_search	1363	CC	CC_ori	b1400
3330	colostethus_pratti	Colostethus pratti	Colostethus	pratti	Dendrobatidae	colostethus pratti	Colostethus	pratti	Dendrobatidae	Colostethus pratti (Boulenger, 1899)	-75.551688	6.277029	Lit_search	1604	CC	CC_occ	b1800
3332	colostethus_pratti	Colostethus pratti	Colostethus	pratti	Dendrobatidae	colostethus pratti	Colostethus	pratti	Dendrobatidae	Colostethus pratti (Boulenger, 1899)	-75.040833	5.525278	Lit_search	1579	CC	CC_ori	b1600
3333	colostethus_pratti	Colostethus pratti	Colostethus	pratti	Dendrobatidae	colostethus pratti	Colostethus	pratti	Dendrobatidae	Colostethus pratti (Boulenger, 1899)	-75.028413	6.291211	Lit_search	1002	CC	CC_ori	b1200
3340	colostethus_thorntoni	Colostethus thorntoni	Colostethus	thorntoni	Dendrobatidae	colostethus thorntoni	Colostethus	thorntoni	Dendrobatidae	Colostethus thorntoni (Cochran & Goin, 1970)	-75.581212	6.244203	Lit_search	1473	CC	CC_occ	b1600
3341	colostethus_thorntoni	Colostethus thorntoni	Colostethus	thorntoni	Dendrobatidae	colostethus thorntoni	Colostethus	thorntoni	Dendrobatidae	Colostethus thorntoni (Cochran & Goin, 1970)	-75.879654	5.656421	Lit_search	1299	COCC	COCC_ori	b1400
3342	colostethus_thorntoni	Colostethus thorntoni	Colostethus	thorntoni	Dendrobatidae	colostethus thorntoni	Colostethus	thorntoni	Dendrobatidae	Colostethus thorntoni (Cochran & Goin, 1970)	-75.419069	6.961969	Lit_search	2242	CC	CC_occ	b2400
3343	colostethus_thorntoni	Colostethus thorntoni	Colostethus	thorntoni	Dendrobatidae	colostethus thorntoni	Colostethus	thorntoni	Dendrobatidae	Colostethus thorntoni (Cochran & Goin, 1970)	-75.040833	5.525278	Lit_search	1579	CC	CC_ori	b1600
3344	colostethus_thorntoni	Colostethus thorntoni	Colostethus	thorntoni	Dendrobatidae	colostethus thorntoni	Colostethus	thorntoni	Dendrobatidae	Colostethus thorntoni (Cochran & Goin, 1970)	-75.264722	5.705	Lit_search	2587	CC	CC_occ	b2600
3345	colostethus_ucumari	Colostethus ucumari	Colostethus	ucumari	Dendrobatidae	colostethus ucumari	Colostethus	ucumari	Dendrobatidae	Colostethus ucumari Grant, 2007	-75.486944	4.708611	Lit_search	2587	CC	CC_occ	b2600
3346	colostethus_ucumari	Colostethus ucumari	Colostethus	ucumari	Dendrobatidae	colostethus ucumari	Colostethus	ucumari	Dendrobatidae	Colostethus ucumari Grant, 2007	-75.484444	4.638611	Lit_search	2415	CC	CC_occ	b2600
3347	colostethus_ucumari	Colostethus ucumari	Colostethus	ucumari	Dendrobatidae	colostethus ucumari	Colostethus	ucumari	Dendrobatidae	Colostethus ucumari Grant, 2007	-75.693756	4.325957	Lit_search	2173	CC	CC_occ	b2200
3348	colostethus_ucumari	Colostethus ucumari	Colostethus	ucumari	Dendrobatidae	colostethus ucumari	Colostethus	ucumari	Dendrobatidae	Colostethus ucumari Grant, 2007	-75.476174	4.440577	Lit_search	2102	CC	CC_ori	b2200
3349	colostethus_ucumari	Colostethus ucumari	Colostethus	ucumari	Dendrobatidae	colostethus ucumari	Colostethus	ucumari	Dendrobatidae	Colostethus ucumari Grant, 2007	-75.514771	5.042569	Lit_search	1909	CC	CC_occ	b2000
3350	colostethus_yaguara	Colostethus yaguara	Colostethus	yaguara	Dendrobatidae	colostethus yaguara	Colostethus	yaguara	Dendrobatidae	Colostethus yaguara Rivero & Serna, 1991	-75.76468	7.172607	Lit_search	1591	COCC	COCC_ori	b1600
3366	silverstoneia_erasmios	Silverstoneia erasmios	Silverstoneia	erasmios	Dendrobatidae	silverstoneia erasmios	Silverstoneia	erasmios	Dendrobatidae	Silverstoneia erasmios (Rivero & Serna, 2000 "1995")	-75.073161	6.906448	Lit_search	1556	CC	CC_occ	b1600
3379	silverstoneia_nubicola	Silverstoneia nubicola	Silverstoneia	nubicola	Dendrobatidae	silverstoneia nubicola	Silverstoneia	nubicola	Dendrobatidae	Silverstoneia nubicola (Dunn, 1924)	-75.884444	5.376667	Lit_search	1761	COCC	COCC_occ	b1800
3386	andinobates_bombetes	Andinobates bombetes	Andinobates	bombetes	Dendrobatidae	andinobates bombetes	Andinobates	bombetes	Dendrobatidae	Andinobates bombetes (Myers & Daly, 1980)	-75.653055	4.696667	Lit_search	1708	CC	CC_occ	b1800
3387	andinobates_bombetes	Andinobates bombetes	Andinobates	bombetes	Dendrobatidae	andinobates bombetes	Andinobates	bombetes	Dendrobatidae	Andinobates bombetes (Myers & Daly, 1980)	-75.72078	4.62859	Lit_search	1518	CC	CC_occ	b1600
3401	andinobates_cassidyhornae	Andinobates cassidyhornae	Andinobates	cassidyhornae	Dendrobatidae	andinobates cassidyhornae	Andinobates	cassidyhornae	Dendrobatidae	Andinobates cassidyhornae Amézquita,Márquez, Medina, Mejia,Kahn, Suárez & Mazariegos, 2013	-75.883333	5.516667	Lit_search	1939	COCC	COCC_ori	b2000
3402	andinobates_cassidyhornae	Andinobates cassidyhornae	Andinobates	cassidyhornae	Dendrobatidae	andinobates cassidyhornae	Andinobates	cassidyhornae	Dendrobatidae	Andinobates cassidyhornae Amézquita,Márquez, Medina, Mejia,Kahn, Suárez & Mazariegos, 2013	-75.9478	5.64028	Lit_search	2093	COCC	COCC_ori	b2200
3404	andinobates_daleswansoni	Andinobates daleswansoni	Andinobates	daleswansoni	Dendrobatidae	andinobates daleswansoni	Andinobates	daleswansoni	Dendrobatidae	Andinobates daleswansoni (Rueda, Rada, Sánchez, Velásquez & Quevedo, 2006)	-75.097372	5.478726	Lit_search	2087	CC	CC_ori	b2200
3405	andinobates_daleswansoni	Andinobates daleswansoni	Andinobates	daleswansoni	Dendrobatidae	andinobates daleswansoni	Andinobates	daleswansoni	Dendrobatidae	Andinobates daleswansoni (Rueda, Rada, Sánchez, Velásquez & Quevedo, 2006)	-75.09465	5.479665	Lit_search	1954	CC	CC_ori	b2000
3406	andinobates_dorisswansonae	Andinobates dorisswansonae	Andinobates	dorisswansonae	Dendrobatidae	andinobates dorisswansonae	Andinobates	dorisswansonae	Dendrobatidae	Andinobates dorisswansonae (Rueda, Rada, Sanchéz, Velásquez & Quevedo, 2006)	-75.04791	5.02743	Lit_search	1973	CC	CC_ori	b2000
3418	andinobates_opisthomelas	Andinobates opisthomelas	Andinobates	opisthomelas	Dendrobatidae	andinobates opisthomelas	Andinobates	opisthomelas	Dendrobatidae	Andinobates opisthomelas (Boulenger, 1899)	-75.581212	6.244203	Lit_search	1473	CC	CC_occ	b1600
3419	andinobates_opisthomelas	Andinobates opisthomelas	Andinobates	opisthomelas	Dendrobatidae	andinobates opisthomelas	Andinobates	opisthomelas	Dendrobatidae	Andinobates opisthomelas (Boulenger, 1899)	-75.551688	6.277029	Lit_search	1604	CC	CC_occ	b1800
3420	andinobates_opisthomelas	Andinobates opisthomelas	Andinobates	opisthomelas	Dendrobatidae	andinobates opisthomelas	Andinobates	opisthomelas	Dendrobatidae	Andinobates opisthomelas (Boulenger, 1899)	-75.135833	6.299722	Lit_search	1885	CC	CC_ori	b2000
3421	andinobates_opisthomelas	Andinobates opisthomelas	Andinobates	opisthomelas	Dendrobatidae	andinobates opisthomelas	Andinobates	opisthomelas	Dendrobatidae	Andinobates opisthomelas (Boulenger, 1899)	-75.431596	6.027632	Lit_search	2139	CC	CC_ori	b2200
3422	andinobates_opisthomelas	Andinobates opisthomelas	Andinobates	opisthomelas	Dendrobatidae	andinobates opisthomelas	Andinobates	opisthomelas	Dendrobatidae	Andinobates opisthomelas (Boulenger, 1899)	-75.097372	5.478726	Lit_search	2087	CC	CC_ori	b2200
3423	andinobates_opisthomelas	Andinobates opisthomelas	Andinobates	opisthomelas	Dendrobatidae	andinobates opisthomelas	Andinobates	opisthomelas	Dendrobatidae	Andinobates opisthomelas (Boulenger, 1899)	-75.040833	5.525278	Lit_search	1579	CC	CC_ori	b1600
3424	andinobates_opisthomelas	Andinobates opisthomelas	Andinobates	opisthomelas	Dendrobatidae	andinobates opisthomelas	Andinobates	opisthomelas	Dendrobatidae	Andinobates opisthomelas (Boulenger, 1899)	-75.033861	5.482278	Lit_search	1386	CC	CC_ori	b1400
3425	andinobates_opisthomelas	Andinobates opisthomelas	Andinobates	opisthomelas	Dendrobatidae	andinobates opisthomelas	Andinobates	opisthomelas	Dendrobatidae	Andinobates opisthomelas (Boulenger, 1899)	-74.99083	5.37476	Lit_search	1493	CC	CC_ori	b1600
3426	andinobates_opisthomelas	Andinobates opisthomelas	Andinobates	opisthomelas	Dendrobatidae	andinobates opisthomelas	Andinobates	opisthomelas	Dendrobatidae	Andinobates opisthomelas (Boulenger, 1899)	-75.166389	5.7725	Lit_search	1500	CC	CC_ori	b1600
3427	andinobates_opisthomelas	Andinobates opisthomelas	Andinobates	opisthomelas	Dendrobatidae	andinobates opisthomelas	Andinobates	opisthomelas	Dendrobatidae	Andinobates opisthomelas (Boulenger, 1899)	-75.514722	6.815833	Lit_search	2756	CC	CC_occ	b2800
3429	andinobates_tolimensis	Andinobates tolimensis	Andinobates	tolimensis	Dendrobatidae	andinobates tolimensis	Andinobates	tolimensis	Dendrobatidae	Andinobates tolimensis (Bernal, Luna, Gallego & Quevedo, 2007)	-75.041944	5.018889	Lit_search	1833	CC	CC_ori	b2000
3433	andinobates_virolinensis	Andinobates virolinensis	Andinobates	virolinensis	Dendrobatidae	andinobates virolinensis	Andinobates	virolinensis	Dendrobatidae	Andinobates virolinensis (Ruiz-Carranza & Ramírez-Pinilla, 1992)	-73.216667	6.083333	Lit_search	1941	COR	COR_occ	b2000
3434	andinobates_virolinensis	Andinobates virolinensis	Andinobates	virolinensis	Dendrobatidae	andinobates virolinensis	Andinobates	virolinensis	Dendrobatidae	Andinobates virolinensis (Ruiz-Carranza & Ramírez-Pinilla, 1992)	-73.9817	5.8138	Lit_search	1734	COR	COR_occ	b1800
3435	andinobates_virolinensis	Andinobates virolinensis	Andinobates	virolinensis	Dendrobatidae	andinobates virolinensis	Andinobates	virolinensis	Dendrobatidae	Andinobates virolinensis (Ruiz-Carranza & Ramírez-Pinilla, 1992)	-73.2006	6.0954	Lit_search	1731	COR	COR_occ	b1800
3436	andinobates_virolinensis	Andinobates virolinensis	Andinobates	virolinensis	Dendrobatidae	andinobates virolinensis	Andinobates	virolinensis	Dendrobatidae	Andinobates virolinensis (Ruiz-Carranza & Ramírez-Pinilla, 1992)	-73.3793	6.8669	Lit_search	1540	COR	COR_occ	b1600
3437	andinobates_virolinensis	Andinobates virolinensis	Andinobates	virolinensis	Dendrobatidae	andinobates virolinensis	Andinobates	virolinensis	Dendrobatidae	Andinobates virolinensis (Ruiz-Carranza & Ramírez-Pinilla, 1992)	-73.1048	6.3411	Lit_search	1822	COR	COR_occ	b2000
3438	andinobates_virolinensis	Andinobates virolinensis	Andinobates	virolinensis	Dendrobatidae	andinobates virolinensis	Andinobates	virolinensis	Dendrobatidae	Andinobates virolinensis (Ruiz-Carranza & Ramírez-Pinilla, 1992)	-74.2844	5.5553	Lit_search	1459	COR	COR_occ	b1600
3439	andinobates_virolinensis	Andinobates virolinensis	Andinobates	virolinensis	Dendrobatidae	andinobates virolinensis	Andinobates	virolinensis	Dendrobatidae	Andinobates virolinensis (Ruiz-Carranza & Ramírez-Pinilla, 1992)	-74.1867	5.6553	Lit_search	1372	COR	COR_occ	b1400
3440	andinobates_virolinensis	Andinobates virolinensis	Andinobates	virolinensis	Dendrobatidae	andinobates virolinensis	Andinobates	virolinensis	Dendrobatidae	Andinobates virolinensis (Ruiz-Carranza & Ramírez-Pinilla, 1992)	-73.2157	6.0146	Lit_search	2275	COR	COR_occ	b2400
[truncated: 15,986 more rows]
